# Supplementary material for: Protein interaction network of alternatively spliced NudCD1 isoforms
Source: Sci Rep. 2017 Oct 11;7:12987. doi: 10.1038/s41598-017-13441-w (PMC5636827; doi:10.1038/s41598-017-13441-w)
Supplement: Supplementary file 2 — Supplementary Table 1 [file 41598_2017_13441_MOESM2_ESM.xlsx]

## Sheet: proteinGroupsNudCD1 GFP
Protein IDs	Protein names	Gene names	Peptides	Peptides Nu1_1	Peptides Nu1_2	Peptides Nu2_1	Peptides Nu2_2	Peptides Nu3_1	Peptides Nu3_2	Gene names	Q-value	Score	Ratio H/L Nu1_1	Ratio H/L Nu1_2	Ratio H/L Nu2_1	Ratio H/L Nu2_2	Ratio H/L Nu3_1	Ratio H/L Nu3_2	Average H/L Iso1	Average H/L Iso2	Average H/L Iso3	Log2 Average H/L Iso1	Log2 Average H/L Iso2	Log2 Average H/L Iso3	Intensity Nu1_1	Intensity L Nu1_1	Intensity M Nu1_1	Intensity H Nu1_1	Intensity Nu1_2	Intensity L Nu1_2	Intensity M Nu1_2	Intensity H Nu1_2	Intensity Nu2_1	Intensity L Nu2_1	Intensity M Nu2_1	Intensity H Nu2_1	Intensity Nu2_2	Intensity L Nu2_2	Intensity M Nu2_2	Intensity H Nu2_2	Intensity Nu3_1	Intensity L Nu3_1	Intensity M Nu3_1	Intensity H Nu3_1	Intensity Nu3_2	Intensity L Nu3_2	Intensity M Nu3_2	Intensity H Nu3_2
Q12756;Q12756-3;Q12756-2;F8W8V9	Kinesin-like protein KIF1A	KIF1A	4	0	0	1	1	3	0	KIF1A	0.036501	1.5689	0	0	0	0	57.927	0	0	0	57.927	#NUM!	#NUM!	5.85616	0	0	0	0	0	0	0	0	18035000	6412200	5323300	6299300	3059000	0	0	3059000	124350000	14124000	13723000	96507000	0	0	0	0
Q9Y6N5;H3BNP9	Sulfide:quinone oxidoreductase, mitochondrial	SQRDL	4	1	1	2	0	1	1	SQRDL	0.0036337	3.0286	0	0	0	0	10.563	0	0	0	10.563	#NUM!	#NUM!	3.40095	13578000	3129500	7758500	2689700	12875000	5892800	4332200	2650400	10179000	1645300	0	8533800	0	0	0	0	36527000	2658300	2401200	31467000	14952000	615320	9926400	4410000
H3BM89	0	RPL4	15	14	12	13	8	14	12	RPL4	1	-2	0	0	0	0	0	6.4979	0	0	6.4979	#NUM!	#NUM!	2.69997	0	0	0	0	0	0	0	0	0	0	0	0	0	0	0	0	0	0	0	0	27973000	970430	22002000	5000400
Q9NY57-2;Q9NY57;E9PCC0	Serine/threonine-protein kinase 32B	STK32B	3	0	1	0	0	2	1	STK32B	0.032391	1.619	0	0.5503	0	0	4.4396	0	0.5503	0	4.4396	-0.86171	#NUM!	2.15043	0	0	0	0	77805000	37411000	17382000	23012000	0	0	0	0	0	0	0	0	2481500000	3967500	2435600000	41968000	0	0	0	0
Q8WTU2;Q8WTU2-2	Scavenger receptor cysteine-rich domain-containing group B protein	SRCRB4D	15	14	0	9	0	10	1	SRCRB4D	0	109.99	3.2177	0	2.2407	0	4.285	0	3.2177	2.2407	4.285	1.68603	1.16395	2.0993	1106300000	149420000	502800000	454030000	0	0	0	0	357650000	70321000	135270000	152060000	0	0	0	0	857780000	129610000	255750000	472430000	22370000	7502600	6593600	8274000
Q96RS6;E5RGX7	NudC domain-containing protein 1	NUDCD1	37	32	34	11	17	10	13	NUDCD1	0	323.31	12.966	4.6504	7.7196	3.3241	6.6493	1.3849	8.8082	5.52185	4.0171	3.13885	2.46515	2.00615	102670000000	6313800000	6552700000	89804000000	310030000000	53204000000	15776000000	241050000000	487060000	59480000	121340000	306240000	8023700000	1787000000	680780000	5555900000	744460000	95420000	224870000	424170000	1668300000	405890000	695280000	567090000
P58107;E9PPU0	Epiplakin	EPPK1	13	4	1	2	3	11	5	EPPK1	0.00097182	6.722	0	0	0	0	5.5085	0.77408	0	0	3.14129	#NUM!	#NUM!	1.65136	0	0	0	0	0	0	0	0	11867000	2209500	1867600	7789600	25092000	13221000	6824800	5047200	125080000	19455000	28546000	77077000	66622000	25529000	17101000	23992000
Q8NDN9;Q8NDN9-2	RCC1 and BTB domain-containing protein 1	RCBTB1	6	5	0	1	0	2	1	RCBTB1	0	14.173	3.4214	0	1.1543	0	3.0358	0	3.4214	1.1543	3.0358	1.77459	0.207018	1.60208	133180000	27365000	48500000	57317000	0	0	0	0	22086000	7499900	5910500	8675800	0	0	0	0	20164000	4789900	5584000	9790000	28850000	9499500	3639900	15711000
CON__Q9U6Y5	GFP	GFP	14	11	13	4	7	4	6	GFP	0	323.31	12.353	3.6531	4.8395	2.6147	4.4393	1.3522	8.00305	3.7271	2.89575	3.00055	1.89805	1.53394	37072000000	2417800000	3077400000	31577000000	191370000000	33454000000	9947800000	147970000000	98431000	10873000	35004000	52553000	2623700000	593100000	262180000	1768400000	257590000	32990000	88226000	136370000	1818600000	362010000	1053500000	403120000
M0R081;Q9Y240	C-type lectin domain family 11 member A	CLEC11A	3	1	1	1	1	2	0	CLEC11A	0.0042674	2.8224	0	0	0	0	2.7024	0	0	0	2.7024	#NUM!	#NUM!	1.43424	33008000	5143900	19435000	8429000	110240000	32002000	72334000	5907600	7626000	1887100	2515500	3223400	4396400	2829200	965460	601740	23220000	4784700	5932900	12502000	0	0	0	0
E9PIR7;B2R5P6;E2QRB9;B7Z2S5;E9PNQ6;E7ESI6;E7EW10;F5H780;E9PMY9;Q16881-5;Q16881-2;Q16881-4;Q16881-3;Q16881-6;B7Z904;Q16881;E9PKD3;E9PRI8	Thioredoxin reductase 1, cytoplasmic	GML;TXNRD1	6	5	2	3	0	3	0	GML;TXNRD1	0	7.67	1.6104	0.79969	1.8244	0	2.6116	0	1.20505	1.8244	2.6116	0.269087	0.867422	1.38493	407110000	100450000	159620000	147050000	26804000	10697000	6108100	9999700	46213000	13327000	13928000	18958000	0	0	0	0	34544000	8996700	11652000	13895000	0	0	0	0
Q8N5L8	Ribonuclease P protein subunit p25-like protein	RPP25L	2	1	1	1	1	1	1	RPP25L	0.014332	2.1723	0	0	1.9624	0	2.6088	0	0	1.9624	2.6088	#NUM!	0.972619	1.38339	11884000	3336200	4104700	4442800	5227000	3150400	1469700	606940	38937000	9417500	9435800	20084000	5793900	2406200	2031300	1356300	76817000	14647000	24602000	37567000	11024000	6650700	2255000	2118100
P35228-2;P35228	Nitric oxide synthase, inducible	NOS2	2	1	0	0	1	2	1	NOS2	1	-2	3.6711	0	0	0	4.4882	0.3551	3.6711	0	2.42165	1.87621	#NUM!	1.27599	29384000	2948600	6601200	19834000	0	0	0	0	0	0	0	0	19849000	2091500	3938100	13819000	103740000	31929000	32054000	39759000	128660000	97043000	10756000	20864000
P55268	Laminin subunit beta-2	LAMB2	7	5	1	0	0	3	0	LAMB2	0	9.4998	1.8198	0	0	0	2.3121	0	1.8198	0	2.3121	0.86378	#NUM!	1.2092	87973000	24434000	36987000	26551000	137280000	78283000	37897000	21104000	0	0	0	0	0	0	0	0	15941000	3890000	4884900	7166600	0	0	0	0
P50454;E9PR70;E9PPV6;E9PKH2;E9PK86;E9PMI5;E9PJH8;E9PIG2;E9PRS3;E9PNX1;E9PLA6;E9PQ34;H0YEP8	Serpin H1	SERPINH1	9	3	3	3	3	2	2	SERPINH1	0	8.2368	0.79579	2.0302	1.4244	0.32497	2.1515	0	1.413	0.874685	2.1515	0.498756	-0.193165	1.10534	36570000	7639700	24031000	4898500	17864000	6505600	3582700	7776000	29047000	7379600	9734200	11933000	30756000	15042000	9544500	6169500	29356000	4882100	6944000	17530000	17641000	8467300	4840200	4333700
Q8WX93;Q8WX93-3;Q8WX93-5;Q8WX93-8;Q8WX93-2;Q8WX93-9;Q8WX93-4;Q8WX93-6;D6R9F5;D6RBB1;H0YA05;F8WA26;F8WC13;H0Y952	Palladin	PALLD	8	5	0	0	0	7	1	PALLD	0.00098717	6.8915	2.7994	0	0	0	2.1515	0	2.7994	0	2.1515	1.48512	#NUM!	1.10534	111910000	24897000	46360000	40650000	0	0	0	0	0	0	0	0	0	0	0	0	142410000	36191000	38223000	67996000	5184200	690690	3070000	1423500
O94952-1;O94952;H0YIE9;H0YHF6	F-box only protein 21	FBXO21	5	4	0	2	0	3	0	FBXO21	0	9.8174	2.5766	0	1.8796	0	2.1511	0	2.5766	1.8796	2.1511	1.36547	0.910426	1.10507	105330000	18563000	41992000	44772000	0	0	0	0	44127000	11725000	11608000	20794000	0	0	0	0	107270000	23513000	32013000	51742000	0	0	0	0
H0YJ08;O75843	AP-1 complex subunit gamma-like 2	AP1G2	3	0	0	1	0	2	0	AP1G2	0.013708	2.1785	0	0	0	0	2.1115	0	0	0	2.1115	#NUM!	#NUM!	1.07827	0	0	0	0	0	0	0	0	8787800	2898100	2144800	3745000	0	0	0	0	16255000	3938200	5233500	7083400	0	0	0	0
P11047	Laminin subunit gamma-1	LAMC1	7	5	0	0	2	1	0	LAMC1	0	7.5875	1.5835	0	0	1.1288	2.0198	0	1.5835	1.1288	2.0198	0.663117	0.17479	1.01421	69569000	16144000	32577000	20848000	0	0	0	0	0	0	0	0	40776000	21777000	6185500	12813000	12181000	3352200	3222700	5606400	0	0	0	0
Q6AZZ1;E9PP83;E9PR29;E9PJJ9	E3 ubiquitin-protein ligase TRIM68	TRIM68	7	5	2	6	0	2	0	TRIM68	0	12.989	2.0823	0.76311	1.5174	0	1.9895	0	1.42271	1.5174	1.9895	0.508637	0.601601	0.992406	134090000	35477000	46092000	52518000	140430000	35701000	69793000	34938000	148010000	40842000	39724000	67445000	0	0	0	0	63882000	16521000	19837000	27524000	0	0	0	0
J3KNN5;Q9UJV9	Probable ATP-dependent RNA helicase DDX41	DDX41	2	0	0	1	0	2	0	DDX41	0.024346	1.7889	0	0	0	0	1.9755	0	0	0	1.9755	#NUM!	#NUM!	0.982218	0	0	0	0	0	0	0	0	5247900	1624800	827920	2795200	0	0	0	0	13201000	3699500	3218100	6283100	0	0	0	0
O00165-5;O00165;O00165-2;O00165-3;Q5VYD6;O00165-4;O00165-6	HCLS1-associated protein X-1	HAX1	6	3	2	2	2	3	1	HAX1	0.00098814	6.9308	1.7075	0.38204	2.1225	0.75146	1.8763	0	1.04477	1.43698	1.8763	0.0631854	0.52304	0.907891	29523000	7569500	9157700	12796000	16466000	9027200	3878600	3560100	23391000	6589000	6700800	10101000	28606000	11161000	9586300	7858400	39243000	9602800	12129000	17511000	8280000	4427700	1920100	1932200
O15230;F2Z2S4	Laminin subunit alpha-5	LAMA5	13	8	1	0	1	5	1	LAMA5	0	10.113	1.882	0	0	0	1.8727	0	1.882	0	1.8727	0.912267	#NUM!	0.90512	66376000	12619000	31182000	22574000	209850000	39998000	26498000	143350000	0	0	0	0	13914000	8025500	5195100	693440	64563000	12114000	13944000	38506000	72792000	18949000	1986600	51857000
C9JRD2;C9JXB9;P25686-2;P25686;C9J1G2;E7ETU0;C9JX00;Q8NHS0	DnaJ homolog subfamily B member 2	DNAJB2	4	3	3	2	3	3	2	DNAJB2	0.00093633	6.3062	1.8688	0.38241	1.1537	0.50445	1.8706	0	1.1256	0.829075	1.8706	0.170701	-0.270425	0.903501	40218000	8899200	15953000	15366000	28278000	11903000	9244800	7129900	8437300	3335700	1824100	3277500	20829000	8046200	6760900	6021600	28457000	6683300	10126000	11648000	3610000	1785100	1049700	775230
J3KPZ3;O75592-2;O75592	E3 ubiquitin-protein ligase MYCBP2	MYCBP2	2	1	0	1	0	0	1	MYCBP2	0.014249	2.1476	0	0	0	0	0	1.8698	0	0	1.8698	#NUM!	#NUM!	0.902884	5691100	910180	2463100	2317800	0	0	0	0	53092000	353890	52459000	278800	0	0	0	0	0	0	0	0	543350000	5004000	521170000	17179000
Q96JB6	Lysyl oxidase homolog 4	LOXL4	12	8	0	4	0	9	1	LOXL4	0	33.096	1.4565	0	1.7409	0	1.8586	0	1.4565	1.7409	1.8586	0.542506	0.799833	0.894216	377280000	84463000	179780000	113040000	0	0	0	0	98435000	28152000	27442000	42840000	0	0	0	0	390720000	111560000	127820000	151340000	5794100	2728200	1660500	1405400
Q4TT34;F2Z2X0;O00746;H0Y6J0;A2IDD0;A2IDC9	Nucleoside diphosphate kinase;Nucleoside diphosphate kinase, mitochondrial	NME4	6	2	2	1	4	2	2	NME4	0.00090253	5.8209	1.9869	0.26474	0	0.42906	3.3457	0.3692	1.12582	0.42906	1.85745	0.170976	-1.22075	0.893323	22455000	3441700	12880000	6132800	72305000	37560000	22028000	12718000	5136100	989820	1199000	2947200	224410000	21683000	9119800	193610000	7914200	1556600	2047200	4310400	91727000	53578000	19989000	18160000
D6RGG3;Q99715-4;Q99715;Q99715-2;H0Y4P7;H0Y5N9	Collagen alpha-1(XII) chain	COL12A1	10	7	1	0	0	3	0	COL12A1	0.00088106	5.311	1.1531	0	0	0	1.8546	0	1.1531	0	1.8546	0.205518	#NUM!	0.891108	83248000	17929000	46379000	18941000	9587700	9128100	370850	88719	0	0	0	0	0	0	0	0	46065000	13195000	14054000	18815000	0	0	0	0
O14841	5-oxoprolinase	OPLAH	9	0	0	1	0	9	0	OPLAH	0	21.403	0	0	0	0	1.802	0	0	0	1.802	#NUM!	#NUM!	0.849599	0	0	0	0	0	0	0	0	4131800	1985200	852450	1294200	0	0	0	0	203900000	67190000	69766000	66945000	0	0	0	0
F5H793	0	LDHB	8	6	3	3	2	4	4	LDHB	0.010067	2.3693	2.1712	0	1.6026	0	1.7981	0	2.1712	1.6026	1.7981	1.11849	0.680414	0.846473	193420000	30681000	104360000	58380000	18218000	10620000	3938700	3658800	146790000	33426000	51729000	61635000	0	0	0	0	84018000	17441000	31822000	34755000	37841000	20899000	9463600	7479100
Q9BWW5;Q9BWG4	Single-stranded DNA-binding protein 4	SSBP4	2	2	1	2	1	2	1	SSBP4	0.00087719	5.1823	2.166	0	0	0	1.7884	0	2.166	0	1.7884	1.11503	#NUM!	0.838669	144580000	30095000	56368000	58114000	0	0	0	0	40400000	11983000	11866000	16551000	0	0	0	0	113220000	26754000	39211000	47252000	0	0	0	0
O60568;H7C2V1;H7C2S8;H7C0B8	Procollagen-lysine,2-oxoglutarate 5-dioxygenase 3	PLOD3	7	4	0	1	0	5	1	PLOD3	0.00099206	6.9747	1.5512	0	1.1953	0	1.7819	0	1.5512	1.1953	1.7819	0.633385	0.257373	0.833416	87699000	20605000	36429000	30665000	0	0	0	0	27090000	8163800	9983700	8942900	0	0	0	0	85694000	20967000	21114000	43614000	17119000	7603300	2894200	6621100
Q9P2N7-2;Q9P2N7-3;Q9P2N7-4;Q9P2N7;Q9P2N7-5;C9JTS9	Kelch-like protein 13	KLHL13	12	7	0	7	0	10	4	KLHL13	0.00088574	5.41	2.1768	0	0	0	1.7744	0	2.1768	0	1.7744	1.12221	#NUM!	0.827331	46016000	9831400	20027000	16158000	0	0	0	0	16338000	3677900	3120500	9539400	0	0	0	0	97586000	40505000	26491000	30590000	0	0	0	0
Q5JWT2;H7BYY3;Q9ULK4-4;Q9ULK4-5;Q9ULK4-3;Q9ULK4;F5H685;Q9ULK4-2;F5H4T7;B9TX55	Mediator of RNA polymerase II transcription subunit 23	MED23	16	8	0	2	0	15	0	MED23	0	24.679	2.2315	0	1.4664	0	1.7557	0	2.2315	1.4664	1.7557	1.15801	0.552279	0.812046	171190000	28684000	77802000	64707000	0	0	0	0	19279000	6218100	5100800	7959700	0	0	0	0	339450000	103520000	107080000	128850000	0	0	0	0
P67775;P62714;P67775-2;H0YC23;E5RHC1;H0YBN9;E5RI56;E5RFI3;E5RHP4;E7ESG8	Serine/threonine-protein phosphatase 2A catalytic subunit alpha isoform;Serine/threonine-protein phosphatase 2A catalytic subunit beta isoform	PPP2CA;PPP2CB	6	6	1	1	0	3	0	PPP2CA;PPP2CB	0	28.303	1.6642	0	1.2721	0	1.7474	0	1.6642	1.2721	1.7474	0.734829	0.347212	0.80521	343740000	79817000	140100000	123830000	16160000	7447600	5458200	3254100	23139000	7787500	5653400	9697700	0	0	0	0	64390000	14846000	20739000	28805000	0	0	0	0
O00468-6;O00468-7;O00468-2;O00468-3;O00468-5;O00468-4;O00468	Agrin;Agrin N-terminal 110 kDa subunit;Agrin C-terminal 110 kDa subunit;Agrin C-terminal 90 kDa fragment;Agrin C-terminal 22 kDa fragment	AGRN	7	3	0	0	0	6	1	AGRN	0	7.4922	1.2693	0	0	0	1.7421	0	1.2693	0	1.7421	0.344033	#NUM!	0.800827	19704000	4686400	8383600	6633600	0	0	0	0	0	0	0	0	0	0	0	0	56514000	13654000	18374000	24486000	5125100	1363800	1220700	2540500
B7ZLZ2;Q9BZQ6;H0Y498	ER degradation-enhancing alpha-mannosidase-like protein 3	EDEM3	6	4	1	0	0	4	1	EDEM3	0	8.1858	2.0741	0	0	0	1.7389	0	2.0741	0	1.7389	1.05249	#NUM!	0.798175	60835000	15935000	23466000	21433000	9691900	5119000	2782600	1790400	0	0	0	0	0	0	0	0	86016000	21760000	29296000	34960000	9183600	5579800	1510800	2093100
Q4G0J3;Q4G0J3-3;H0YA82;Q4G0J3-2;D6R9Z6;D6RFF0	La-related protein 7	LARP7	3	1	0	0	0	3	0	LARP7	0.00083264	4.4784	0	0	0	0	1.7187	0	0	0	1.7187	#NUM!	#NUM!	0.781318	13875000	2794600	5635500	5445100	0	0	0	0	0	0	0	0	0	0	0	0	56694000	14876000	18162000	23656000	0	0	0	0
H0YJH0;Q9H4B6;H0YJ02;R4GNA7;H0YJT4	Protein salvador homolog 1	SAV1	5	3	3	4	3	4	1	SAV1	0	7.399	1.6323	0.31488	1.539	0.33736	1.709	0	0.97359	0.93818	1.709	-0.0386137	-0.0920633	0.773152	57193000	10553000	23462000	23178000	78719000	33766000	31025000	13928000	31538000	8990800	10574000	11973000	30919000	16426000	7983000	6510000	80914000	20398000	30234000	30283000	16125000	7933400	5730500	2461000
Q9H944;B4DE08;B7ZBQ3;A6PVP4;B7ZBQ1	Mediator of RNA polymerase II transcription subunit 20	MED20	4	3	1	1	1	2	1	MED20	0.0030698	3.5623	1.3733	0	0	0	1.6971	0	1.3733	0	1.6971	0.457647	#NUM!	0.763072	114290000	19525000	43923000	50845000	9350100	4620200	1586600	3143300	0	0	0	0	21295000	3624400	2169800	15501000	46425000	10261000	14410000	21754000	36725000	15761000	8183300	12781000
Q6P2C8-2;Q6P2C8	Mediator of RNA polymerase II transcription subunit 27	MED27	5	3	1	3	1	3	0	MED27	0	18.26	2.0164	0	1.3836	0	1.6871	0	2.0164	1.3836	1.6871	1.01178	0.468427	0.754545	120100000	24028000	53946000	42131000	13144000	7704800	2926200	2512900	37159000	11976000	9546700	15636000	321780000	3999000	298440000	19341000	56417000	16639000	16638000	23140000	0	0	0	0
P49458;E9PE20;P49458-2	Signal recognition particle 9 kDa protein	SRP9	2	2	0	1	0	2	1	SRP9	0.0081744	2.4474	1.3303	0	0	0	1.6795	0	1.3303	0	1.6795	0.411752	#NUM!	0.748032	161760000	42156000	74103000	45502000	0	0	0	0	19938000	5453600	5054800	9429900	0	0	0	0	65472000	15526000	21979000	27967000	22783000	11874000	7305700	3603600
P51532-5;P51532-2;P51532-3;P51532-4;K7EP28	Transcription activator BRG1	SMARCA4	60	50	42	23	36	51	38	SMARCA4	1	-2	0	0	0	0	1.661	0	0	0	1.661	#NUM!	#NUM!	0.732052	0	0	0	0	0	0	0	0	10604000	2829100	2860800	4914200	0	0	0	0	54439000	15436000	17565000	21438000	0	0	0	0
Q9NVC6;E9PJZ4;E9PM72;E9PKQ4	Mediator of RNA polymerase II transcription subunit 17	MED17	8	6	0	2	0	5	0	MED17	0.00097371	6.7396	1.7964	0	1.479	0	1.6543	0	1.7964	1.479	1.6543	0.845109	0.564622	0.726221	75461000	15891000	30965000	28605000	0	0	0	0	20104000	5364900	6135200	8603900	0	0	0	0	96158000	25129000	29511000	41518000	0	0	0	0
P23142-3;P23142;F8W7M9;P23142-2;B1AHL4;B1AHM7;H7C1M6;B1AHN3;B1AHM8;B1AHM6	Fibulin-1	FBLN1	19	16	0	13	0	16	1	FBLN1	0	13.169	1.9515	0	1.8812	0	1.6541	0	1.9515	1.8812	1.6541	0.964583	0.911653	0.726046	301900000	55375000	136830000	109690000	0	0	0	0	80917000	16264000	28450000	36203000	0	0	0	0	190990000	51071000	59289000	80631000	0	0	0	0
Q9Y6K5;F8VW22;F8VS35	2-5-oligoadenylate synthase 3	OAS3	3	1	0	0	1	2	2	OAS3	0.020446	1.8954	1.1504	0	0	0	2.9074	0.39532	1.1504	0	1.65136	0.202136	#NUM!	0.723655	17016000	4166700	8022700	4826400	0	0	0	0	0	0	0	0	4585500	2347000	1328200	910380	232260000	16268000	30292000	185700000	19229000	9342200	4781700	5105000
Q9NYJ8;B4DIR9;Q9NYJ8-2	TGF-beta-activated kinase 1 and MAP3K7-binding protein 2	TAB2	2	0	0	1	0	2	0	TAB2	0.014194	2.1289	0	0	0	0	1.6495	0	0	0	1.6495	#NUM!	#NUM!	0.722029	0	0	0	0	0	0	0	0	19254000	5302300	6099600	7852000	0	0	0	0	70675000	17771000	24305000	28599000	0	0	0	0
P04049;P04049-2;B4E1N6;H7C155;B4E0X2;H7C4S5	RAF proto-oncogene serine/threonine-protein kinase	RAF1	6	4	1	1	0	6	1	RAF1	0	7.7401	1.7589	0	0	0	1.6476	0	1.7589	0	1.6476	0.814673	#NUM!	0.720366	109950000	22870000	42454000	44630000	15359000	6501900	4556600	4300100	11132000	3471200	3828000	3832500	0	0	0	0	86650000	22910000	27114000	36625000	20969000	8893900	4487400	7587900
Q9Y2X0-2;Q9Y2X0-3;Q9Y2X0;K7EKS6;Q9Y2X0-5;Q9Y2X0-4;B9TWZ6	Mediator of RNA polymerase II transcription subunit 16	MED16	6	5	0	1	0	6	1	MED16	0	11.271	2.0348	0	0	0	1.6456	0	2.0348	0	1.6456	1.02489	#NUM!	0.718614	98216000	19256000	43237000	35723000	0	0	0	0	9065300	2697500	2323500	4044400	0	0	0	0	166840000	44014000	53220000	69603000	22335000	11988000	5286100	5061000
Q63HN8;Q63HN8-4;H3BLU6;J3QTP8;Q63HN8-5;Q63HN8-6	E3 ubiquitin-protein ligase RNF213	RNF213	26	19	1	1	1	12	1	RNF213	0	23.6	1.8211	0	0	0	1.6429	0	1.8211	0	1.6429	0.86481	#NUM!	0.716245	259430000	53466000	117260000	88704000	14080000	7827900	3942400	2309800	9270700	2702000	2304600	4264100	8735400	4199400	2354500	2181500	156240000	48518000	48921000	58805000	9857600	2899600	6177100	780930
Q9Y5V3-2;Q9Y5V3;Q96JG8-2;Q96JG8;Q96JG8-4	Melanoma-associated antigen D1	MAGED1	15	13	0	6	0	12	0	MAGED1	0	79.281	1.7151	0	1.3724	0	1.6292	0	1.7151	1.3724	1.6292	0.778293	0.456701	0.704164	416000000	98192000	160260000	157550000	0	0	0	0	205970000	66222000	54422000	85328000	0	0	0	0	691860000	178880000	205330000	307650000	0	0	0	0
Q9Y597;Q9Y597-2;H0Y566;H0Y5P8;Q9Y597-3	BTB/POZ domain-containing protein KCTD3	KCTD3	6	6	0	0	0	2	1	KCTD3	0.0016051	4.1306	2.4276	0	0	0	1.6282	0	2.4276	0	1.6282	1.27953	#NUM!	0.703278	74886000	12592000	27545000	34749000	0	0	0	0	0	0	0	0	0	0	0	0	28207000	9136700	9083100	9987300	302270000	174890000	71204000	56176000
Q92784;G5EA56;F8W7T1;Q92784-4;Q92784-2;F5H575;Q92784-3	Zinc finger protein DPF3	DPF3	2	2	0	0	0	1	0	DPF3	0.038084	1.552	0	0	0	0	1.628	0	0	0	1.628	#NUM!	#NUM!	0.703101	15735000	4598000	5253300	5883600	0	0	0	0	0	0	0	0	0	0	0	0	26790000	7428700	9254400	10107000	0	0	0	0
Q12824-2;G5E975	SWI/SNF-related matrix-associated actin-dependent regulator of chromatin subfamily B member 1	SMARCB1	19	15	13	11	7	12	11	SMARCB1	0	37.313	1.8767	0.29194	1.6229	0	1.6224	0	1.08432	1.6229	1.6224	0.116791	0.698574	0.69813	481930000	90744000	233190000	158000000	107090000	50504000	37367000	19216000	155830000	44735000	48208000	62884000	0	0	0	0	281200000	68228000	101110000	111860000	14753000	6671300	4355900	3725700
Q9P086;I3L3E8;I3L2Q0	Mediator of RNA polymerase II transcription subunit 11	MED11	2	1	2	1	2	1	0	MED11	0.0036819	3.1451	0	0.35766	0	0.2985	1.6178	0	0.35766	0.2985	1.6178	-1.48334	-1.7442	0.694033	25432000	5106400	11506000	8820200	40251000	20845000	12078000	7328400	12355000	4643300	3003000	4708300	14775000	8239500	3363800	3171300	44548000	10701000	14120000	19726000	0	0	0	0
E9PNW8;Q8WVX9	Fatty acyl-CoA reductase 1	FAR1	5	2	0	4	0	5	0	FAR1	0	8.6747	1.7506	0	1.3538	0	1.6176	0	1.7506	1.3538	1.6176	0.807849	0.437015	0.693855	44737000	12028000	14601000	18108000	0	0	0	0	73285000	24582000	16105000	32598000	0	0	0	0	87196000	21695000	30685000	34816000	0	0	0	0
O15269;O15269-2	Serine palmitoyltransferase 1	SPTLC1	4	2	2	1	0	2	1	SPTLC1	0.00083195	4.4776	1.0835	1.0086	1.0478	0	1.6147	0	1.04605	1.0478	1.6147	0.0649518	0.0673634	0.691266	47316000	12470000	18304000	16542000	370020000	110840000	32770000	226420000	18123000	6408800	4901200	6813400	0	0	0	0	25286000	6491800	7700500	11094000	7720400	4163800	1782400	1774100
Q00341;Q00341-2;H7C0A4;C9JZI8;C9J5E5;C9JIZ1;C9JT62;C9JHS7;C9JK79;C9JHZ8;C9JES8;H7BZC3;H7C2D1;C9JMQ6;C9JQ82;C9JBS3;C9JEJ8;C9JKQ5;C9JHN6	Vigilin	HDLBP	11	5	1	0	0	6	1	HDLBP	0.0015987	4.1032	1.1037	0	0	0	1.6081	0	1.1037	0	1.6081	0.142348	#NUM!	0.685357	68175000	26124000	22485000	19566000	11726000	7016000	2774500	1935700	0	0	0	0	0	0	0	0	398630000	106740000	125950000	165940000	48742000	20939000	11963000	15839000
E9PF10;O75694;O75694-2;D6RA13	Nuclear pore complex protein Nup155	NUP155	10	5	0	0	0	9	1	NUP155	0	14.725	1.6728	0	0	0	1.608	0	1.6728	0	1.608	0.742265	#NUM!	0.685267	60200000	13039000	28021000	19140000	0	0	0	0	0	0	0	0	0	0	0	0	153280000	44142000	43020000	66115000	13221000	7430600	2036200	3754000
K4DI86;O60706-2;O60706;H0YFV4;Q09428;Q09428-2	ATP-binding cassette sub-family C member 9	ABCC9	3	1	0	1	1	2	1	ABCC9	0.023256	1.8203	0	0	0	0	1.5926	0	0	0	1.5926	#NUM!	#NUM!	0.671384	144600000	31811000	66191000	46597000	0	0	0	0	31412000	9801000	8277800	13333000	85634000	43315000	25237000	17082000	34692000	8962900	10277000	15452000	41648000	26146000	7368900	8132900
P83111;H0YNN5;P83111-2	Serine beta-lactamase-like protein LACTB, mitochondrial	LACTB	3	0	1	0	1	2	1	LACTB	0.021552	1.8535	0	0	0	0	1.5907	0	0	0	1.5907	#NUM!	#NUM!	0.669662	0	0	0	0	3099200	0	3099200	0	0	0	0	0	67441000	1606600	48902000	16933000	19255000	4313000	6571600	8370400	24490000	1861100	16283000	6345100
Q13535-2;Q13535;Q13535-3;H0Y9K2	Serine/threonine-protein kinase ATR	ATR	5	1	1	1	1	2	1	ATR	0.047377	1.4723	1.4592	0	1.4371	0	1.5798	0	1.4592	1.4371	1.5798	0.545178	0.52316	0.659742	155790000	36608000	60249000	58935000	193950000	33987000	14029000	145940000	105950000	32641000	22726000	50586000	487650	31416	403050	53185	259070000	66883000	76942000	115250000	446450000	12343000	3760400	430350000
O95163	Elongator complex protein 1	IKBKAP	6	0	0	0	0	6	0	IKBKAP	0.00085911	4.8955	0	0	0	0	1.5781	0	0	0	1.5781	#NUM!	#NUM!	0.658189	0	0	0	0	0	0	0	0	0	0	0	0	0	0	0	0	71537000	18165000	23687000	29685000	0	0	0	0
Q96S15-2;Q96S15	WD repeat-containing protein 24	WDR24	5	3	0	0	0	2	0	WDR24	0.00095969	6.5983	1.6809	0	0	0	1.5767	0	1.6809	0	1.5767	0.749234	#NUM!	0.656908	34385000	7333900	15751000	11301000	0	0	0	0	0	0	0	0	0	0	0	0	47962000	12135000	16493000	19334000	0	0	0	0
Q3ZCM7;F5H0I4;Q5SQY0;I3L2F9;A6NNZ2;A6NKZ8	Tubulin beta-8 chain;Tubulin beta-8 chain-like protein LOC260334	TUBB8	13	13	11	11	11	11	10	TUBB8	0	18.265	1.6312	0.54559	1.5448	0.60128	1.5756	0	1.0884	1.07304	1.5756	0.122202	0.101704	0.655901	4109800000	824930000	1768800000	1516100000	726360000	290400000	238550000	197400000	2596500000	715680000	825410000	1055400000	60946000	23325000	23708000	13913000	915020000	235660000	313940000	365420000	50526000	14646000	21522000	14358000
Q9UHV7;J3QRB7	Mediator of RNA polymerase II transcription subunit 13	MED13	16	11	0	0	0	9	0	MED13	0	23.816	1.6638	0	0	0	1.5696	0	1.6638	0	1.5696	0.734482	#NUM!	0.650397	146130000	32583000	57772000	55771000	0	0	0	0	0	0	0	0	0	0	0	0	130530000	36277000	39282000	54972000	0	0	0	0
E7ET89;Q86UW9-2;Q86UW9;C9JEH4;C9JII1	Probable E3 ubiquitin-protein ligase DTX2	DTX2	2	0	0	0	0	2	0	DTX2	0.00083822	4.5631	0	0	0	0	1.5587	0	0	0	1.5587	#NUM!	#NUM!	0.640343	0	0	0	0	0	0	0	0	0	0	0	0	0	0	0	0	14649000	3610800	5448300	5589900	0	0	0	0
O60244;H7C3E5;H7C017	Mediator of RNA polymerase II transcription subunit 14	MED14	18	9	0	2	1	16	1	MED14	0	16.29	1.9339	0	1.2771	0	1.5331	0	1.9339	1.2771	1.5331	0.951513	0.352871	0.616452	170910000	35336000	70366000	65209000	0	0	0	0	17494000	5745400	4139700	7609400	31747000	15319000	7507200	8920100	417690000	145960000	123100000	148640000	12526000	5961600	2650100	3914500
H7C497;C9JRH2;C9JMJ4;C9J3R0;C9JQZ4;C9JW69;P18754;P18754-2	Regulator of chromosome condensation	RCC1	3	1	2	1	2	0	2	RCC1	0	17.548	0	0.35551	0	0.46371	0	1.527	0.35551	0.46371	1.527	-1.49204	-1.10871	0.6107	30772000	5414700	18524000	6832600	89197000	24648000	53859000	10690000	7523300	2314100	1257900	3951300	38318000	10049000	21460000	6809500	0	0	0	0	61179000	17778000	14828000	28573000
Q8IZH2-2;Q8IZH2;H7C5E4;Q8IZH2-3	5-3 exoribonuclease 1	XRN1	8	6	0	2	0	5	1	XRN1	0	17.35	1.8561	0	1.4246	0	1.5213	0	1.8561	1.4246	1.5213	0.892274	0.510557	0.605305	54362000	11054000	20181000	23128000	0	0	0	0	58752000	17738000	18229000	22785000	0	0	0	0	90245000	24587000	27163000	38495000	11429000	4775000	2194500	4459300
E9PGM9;F8WCA5;P78332;P78332-2;C9JSL1;F8WF63;B4DNY1;B4E0G6	RNA-binding protein 6	RBM6	5	1	0	1	0	5	0	RBM6	0.0016273	4.243	0	0	0	0	1.5113	0	0	0	1.5113	#NUM!	#NUM!	0.59579	51145000	51145000	0	0	0	0	0	0	14590000	14014000	575900	0	0	0	0	0	71591000	42216000	9903200	19472000	0	0	0	0
Q2TAY7;B4E3L0	WD40 repeat-containing protein SMU1;WD40 repeat-containing protein SMU1, N-terminally processed	SMU1	7	6	1	5	1	3	0	SMU1	0	9.7653	1.5574	0.30607	1.4574	0	1.5093	0	0.931735	1.4574	1.5093	-0.102008	0.543397	0.59388	171150000	17456000	127540000	26160000	31753000	13128000	12682000	5943100	54024000	18822000	13489000	21713000	0	0	0	0	59258000	7559700	39802000	11897000	0	0	0	0
Q53G59;Q53G59-2;Q9H7R2;J3QSX3	Kelch-like protein 12	KLHL12	6	3	0	4	0	2	0	KLHL12	0.0035894	2.9295	2.1654	0	1.3677	0	1.5073	0	2.1654	1.3677	1.5073	1.11463	0.451752	0.591967	48224000	9386300	21500000	17337000	0	0	0	0	41657000	12833000	11397000	17427000	0	0	0	0	19678000	5471400	6335000	7872000	0	0	0	0
Q4VXZ8;Q9NUI1;Q9NUI1-3;G3V0I9;Q9NUI1-2	Peroxisomal 2,4-dienoyl-CoA reductase	DECR2	5	2	2	0	0	2	1	DECR2	0.00090498	5.8694	2.8289	0.25603	0	0	1.5049	0	1.54246	0	1.5049	0.625238	#NUM!	0.589668	68310000	9271400	33797000	25242000	16078000	7761200	5263700	3053200	0	0	0	0	0	0	0	0	26648000	5081500	10662000	10905000	5677000	3366300	1630900	679750
Q9H6S0;D6RA70;D6R9T8;D6RF50	Probable ATP-dependent RNA helicase YTHDC2	YTHDC2	12	4	2	0	0	9	3	YTHDC2	0	12.357	1.6444	0.21555	0	0	1.9377	1.0514	0.929975	0	1.49455	-0.104736	#NUM!	0.579711	76253000	20475000	22880000	32899000	18714000	12392000	2581200	3740500	0	0	0	0	0	0	0	0	165480000	43803000	42757000	78924000	29165000	13679000	4935400	10551000
Q9Y2K3	Myosin-15	MYH15	4	3	0	1	1	2	1	MYH15	0.016529	2.0465	1.5014	0	0	0.5671	1.4935	0	1.5014	0.5671	1.4935	0.586308	-0.818325	0.578697	294080000	71981000	123950000	98147000	0	0	0	0	195600000	53867000	52791000	88946000	66390000	33657000	15362000	17371000	731010000	173420000	279570000	278010000	17442000	8415900	5363400	3662800
O14966;P57729	Ras-related protein Rab-7L1;Ras-related protein Rab-38	RAB29;RAB38	2	2	1	1	0	2	1	RAB29;RAB38	0.026253	1.6922	1.4215	0.59335	0	0	1.4814	0	1.00743	0	1.4814	0.0106724	#NUM!	0.566961	297890000	70204000	133510000	94177000	127810000	54525000	40436000	32852000	15794000	4689200	4011900	7092900	0	0	0	0	48117000	13677000	16494000	17945000	47081000	20417000	14063000	12601000
Q9NYU2-2;Q9NYU2;F8WCI2;F8WCE6;H7BZG0	UDP-glucose:glycoprotein glucosyltransferase 1	UGGT1	26	16	1	1	0	22	2	UGGT1	0	32.454	1.6619	0	0	0	1.7281	1.2279	1.6619	0	1.478	0.732834	#NUM!	0.563646	531470000	111910000	235070000	184490000	17825000	7465800	6479000	3880600	15071000	3792000	5140000	6139200	0	0	0	0	702050000	182620000	230580000	288850000	121740000	24437000	4829500	92477000
P62993;P62993-2;J3KT38;J3QLF6;J3QRL5	Growth factor receptor-bound protein 2	GRB2	5	5	1	0	1	2	1	GRB2	0.00091912	6.0268	1.8164	0	0	0	1.4757	0	1.8164	0	1.4757	0.861082	#NUM!	0.561399	162360000	35170000	63164000	64030000	14497000	7854500	4560700	2081900	0	0	0	0	8668600	4157400	2136000	2375300	33180000	10604000	7458200	15118000	7270100	7270100	0	0
Q93074-3;Q93074;Q93074-2;H0Y7P1;H0Y6W6;H7C191;H7C274;F8WAE6;Q86YW9-4;Q86YW9	Mediator of RNA polymerase II transcription subunit 12	MED12	42	36	0	2	0	25	1	MED12	0	126.98	1.7372	0	1.184	0	1.4732	0	1.7372	1.184	1.4732	0.796764	0.243669	0.558953	799610000	168290000	340600000	290720000	0	0	0	0	21599000	6910100	4762700	9926400	0	0	0	0	627010000	181030000	188520000	257460000	7999800	4621800	1964400	1413700
Q96RT1-7;Q96RT1-6;Q96RT1-4;Q96RT1-5;Q96RT1-3;Q96RT1-9;Q96RT1-2;Q96RT1;Q96RT1-8;B4DIP2;H0YA04	Protein LAP2	ERBB2IP	6	3	0	0	0	5	0	ERBB2IP	0	12.188	1.246	0	0	0	1.4573	0	1.246	0	1.4573	0.317304	#NUM!	0.543298	61725000	11103000	35481000	15142000	0	0	0	0	0	0	0	0	0	0	0	0	71732000	17866000	29167000	24699000	0	0	0	0
Q8NE71-2;Q8NE71;H0YGW7;Q5STZ7;F5GYK6;Q5STZ8	ATP-binding cassette sub-family F member 1	ABCF1	5	1	1	0	0	4	0	ABCF1	0.0016026	4.1232	0	0	0	0	1.4513	0	0	0	1.4513	#NUM!	#NUM!	0.537346	9772900	3395600	2708300	3668900	13888000	5898300	4039600	3950200	0	0	0	0	0	0	0	0	72063000	20518000	20354000	31191000	0	0	0	0
C9JNP8;Q9H300-2;Q9H300;H7C045;H7C122;F8WCQ4	Presenilins-associated rhomboid-like protein, mitochondrial;P-beta	PARL	2	1	0	1	0	2	0	PARL	0.034783	1.5738	0	0	0	0	1.4454	0	0	0	1.4454	#NUM!	#NUM!	0.531469	35047000	10735000	12543000	11770000	0	0	0	0	18461000	6236200	6025900	6199200	0	0	0	0	45054000	13455000	13266000	18333000	0	0	0	0
O00139-2;O00139-1;O00139-5;O00139;O00139-4;D6R9M0	Kinesin-like protein KIF2A	KIF2A	4	1	1	0	1	3	1	KIF2A	0.0037175	3.2244	0	0	0	0	1.444	0	0	0	1.444	#NUM!	#NUM!	0.530071	5569600	1132700	2334100	2102800	6660200	3767300	1954700	938180	0	0	0	0	6312900	2626400	3105600	580970	25756000	8113000	7626800	10016000	7523600	4577900	1849000	1096700
Q9H2D6-5;F8W6V6;Q9H2D6-3;Q9H2D6-2;Q9H2D6	TRIO and F-actin-binding protein	TRIOBP	2	1	0	1	2	1	1	TRIOBP	0.010007	2.3514	0	0	1.2937	0	1.4406	0	0	1.2937	1.4406	#NUM!	0.371503	0.52667	22478000	2507000	9607700	10363000	0	0	0	0	1608700000	525160000	413600000	669930000	299960000	192710000	62195000	45054000	650210000	196100000	184410000	269710000	4898600	4057400	392390	448830
Q9H0M0-3;Q9H0M0;Q9H0M0-6;H0YBS9;H0YBA4;Q9H0M0-2;O00308-3	NEDD4-like E3 ubiquitin-protein ligase WWP1	WWP1	3	3	1	1	0	2	1	WWP1	0.00085179	4.8265	1.3217	0	0	0	1.4392	0	1.3217	0	1.4392	0.402395	#NUM!	0.525267	50329000	13037000	21258000	16034000	11472000	5730600	3307600	2433400	14406000	3720400	2993300	7691900	0	0	0	0	101040000	25858000	22203000	52983000	15542000	8389300	4109500	3043000
P52294;C9JYI4;C9J352;C9JWD9;F2Z3G4;C9J4U1	Importin subunit alpha-5;Importin subunit alpha-5, N-terminally processed	KPNA1	12	7	3	7	2	10	1	KPNA1	0.00091827	6.0248	0	0	1.2553	0	1.4377	0	0	1.2553	1.4377	#NUM!	0.328032	0.523763	18432000	3970500	8869000	5592200	0	0	0	0	24159000	8385000	6967000	8807300	0	0	0	0	111490000	32332000	33756000	45398000	0	0	0	0
H0YJ17;Q8NEJ9-2;Q8NEJ9;G3V4G1	Neuroguidin	NGDN	2	1	0	0	2	0	2	NGDN	0.0023585	3.8299	0	0	0	0.59582	0	1.4248	0	0.59582	1.4248	#NUM!	-0.747052	0.510759	12584000	3130200	6094300	3359100	0	0	0	0	0	0	0	0	37818000	11420000	17912000	8486200	0	0	0	0	22511000	8606900	4957800	8946500
P54619;P54619-3;F8W9D1;F8VYY9;P54619-2;H0YHF8;F8W046;F8VPF5;F8VVA3;H0YIC9	5-AMP-activated protein kinase subunit gamma-1	PRKAG1	5	4	2	2	2	4	1	PRKAG1	0	14.98	1.3576	0.33814	1.5715	0.42654	1.423	0	0.84787	0.99902	1.423	-0.238085	-0.00141453	0.508936	128860000	34475000	56882000	37508000	30404000	15317000	7964300	7122700	20153000	5253000	7299500	7600600	17825000	9213000	4056200	4555400	83340000	26883000	25766000	30691000	11181000	5315500	3249100	2615900
P13807-2;P13807;B7Z806;F5H1N8;F5H3S3;M0QYU1	Glycogen [starch] synthase, muscle	GYS1	18	15	1	8	1	16	1	GYS1	0	43.337	1.0325	0	1.9698	0	1.4225	0	1.0325	1.9698	1.4225	0.0461418	0.978049	0.508429	950790000	395840000	302170000	252780000	15434000	14128000	615120	690790	391610000	107700000	97957000	185950000	206680000	193870000	531260	12283000	1119900000	343250000	317160000	459500000	5870100	5167000	327180	375940
P31948;G3XAD8;F5GXD8;F5H783;F5H0T1	Stress-induced-phosphoprotein 1	STIP1	3	1	0	1	0	2	0	STIP1	0.0081522	2.4391	0	0	0	0	1.4208	0	0	0	1.4208	#NUM!	#NUM!	0.506703	83055000	12528000	42523000	28004000	0	0	0	0	6409100	1587900	1472900	3348300	0	0	0	0	9256900	2418200	2854500	3984200	0	0	0	0
F5H4G7;F5GYL8;O60684;Q5TFJ7	Importin subunit alpha-7	KPNA6	12	11	5	11	2	11	1	KPNA6	0	32.943	1.6985	0.34394	1.417	0.46057	1.4201	0	1.02122	0.938785	1.4201	0.0302937	-0.0911333	0.505993	770390000	162430000	336520000	271430000	242230000	122730000	62939000	56564000	593850000	176780000	173460000	243620000	25985000	12839000	7186500	5959600	589280000	170770000	187320000	231180000	25558000	11592000	8303200	5663200
Q9ULX6-2;Q9ULX6;M0QZQ9	A-kinase anchor protein 8-like	AKAP8L	6	4	1	1	1	5	0	AKAP8L	0	7.3295	1.7407	0	1.1338	0	1.4194	0	1.7407	1.1338	1.4194	0.799668	0.181166	0.505281	59578000	14992000	21742000	22844000	15115000	6673600	4774200	3667200	34781000	9439700	12870000	12472000	40085000	24984000	9448500	5651800	264180000	74999000	82542000	106640000	0	0	0	0
O95864;O95864-3;B7Z634;O95864-2	Fatty acid desaturase 2	FADS2	7	4	0	3	0	6	0	FADS2	0	9.6585	1.9077	0	1.2982	0	1.4137	0	1.9077	1.2982	1.4137	0.931834	0.376513	0.499476	167610000	34497000	62803000	70305000	0	0	0	0	73180000	19710000	23628000	29842000	0	0	0	0	112740000	32555000	39179000	41008000	0	0	0	0
Q9BTL3	RNMT-activating mini protein	FAM103A1	6	1	6	1	6	2	1	FAM103A1	0	27.577	0	0.36506	0	0.41306	1.4109	0	0.36506	0.41306	1.4109	-1.45379	-1.27558	0.496616	106890000	10256000	10944000	85690000	418760000	159300000	202260000	57205000	17434000	4370800	4405500	8657600	263310000	148130000	53714000	61459000	90743000	26537000	23744000	40463000	84815000	24953000	50553000	9309200
O43865;H0Y8B3;F8W7N8;O43865-2;Q96HN2-4;Q96HN2-3;Q96HN2-2;Q96HN2	Putative adenosylhomocysteinase 2;Adenosylhomocysteinase;Putative adenosylhomocysteinase 3	AHCYL1;AHCYL2	5	2	0	3	2	3	1	AHCYL1;AHCYL2	0.0009901	6.9615	1.9253	0	1.3342	0.22759	1.401	0	1.9253	0.780895	1.401	0.945083	-0.3568	0.486457	46389000	11327000	18732000	16330000	0	0	0	0	20982000	7165200	5595400	8221800	15489000	8721800	4617800	2149300	46307000	13773000	16237000	16297000	25590000	14464000	5958500	5166700
P36551;H0YA22;D6RER6	Oxygen-dependent coproporphyrinogen-III oxidase, mitochondrial	CPOX	5	3	2	3	0	3	1	CPOX	0	7.9217	0.72943	0.36541	1.0635	0	1.4002	0	0.54742	1.0635	1.4002	-0.86928	0.08882	0.485633	57335000	19264000	19708000	18363000	26095000	13452000	5404300	7238400	30725000	10647000	8390700	11687000	0	0	0	0	106500000	30539000	32090000	43876000	9431300	3474900	3100900	2855500
J3KS22;Q7Z4W1;J3KRZ4;J3QS36;J3QS45;J3KSZ5;J3QL34	L-xylulose reductase	DCXR	3	3	1	2	1	3	1	DCXR	0.00088496	5.4075	1.8503	0	1.2176	0	1.3968	0	1.8503	1.2176	1.3968	0.887759	0.28404	0.482125	80335000	19537000	30713000	30085000	13283000	6476800	3928900	2877600	19271000	6727200	5213200	7330100	9164600	4660000	1779900	2724600	35977000	12142000	9939500	13896000	12191000	5623300	2999200	3568100
Q71TU5;P48729;D6REM4;P48729-2;E7ETM0;H0Y9X2;Q8N752;E5RG27;D6RGE5	Casein kinase I isoform alpha	CSNK1A1	6	5	2	5	1	4	1	CSNK1A1	0	10.307	1.7245	0.20878	1.2572	0	1.3895	0	0.96664	1.2572	1.3895	-0.0489494	0.330214	0.474566	87957000	22858000	35109000	29990000	23029000	12784000	5985900	4259500	71733000	25032000	18040000	28661000	7645000	4576700	1503300	1564900	92067000	26863000	30056000	35148000	6646300	3859200	1510500	1276600
Q16555-2;Q16555;E5RFU4	Dihydropyrimidinase-related protein 2	DPYSL2	7	4	0	2	0	6	0	DPYSL2	0	8.334	1.4656	0	1.2742	0	1.3854	0	1.4656	1.2742	1.3854	0.551491	0.349592	0.470303	70117000	18221000	28630000	23267000	0	0	0	0	35229000	9550300	8482500	17196000	0	0	0	0	84766000	23061000	26585000	35119000	0	0	0	0
Q53H96;H0Y6C3;B5MD87;F8WEI0	Pyrroline-5-carboxylate reductase 3	PYCRL	12	10	6	7	4	11	8	PYCRL	0	58.505	1.8185	0.43728	1.7858	0.59025	2.0705	0.69836	1.12789	1.18803	1.38443	0.173626	0.248565	0.469292	1401700000	312930000	539020000	549780000	273300000	143090000	56512000	73697000	383200000	116470000	65186000	201540000	96884000	49570000	14105000	33209000	1911600000	451800000	625220000	834570000	499370000	198760000	158800000	141810000
H0YA26;E9PHT6;Q9NVE7;H0Y9E4;H0YA31	Pantothenate kinase 4	PANK4	4	1	1	0	0	2	1	PANK4	0.001642	4.3432	0	0	0	0	1.3827	0	0	0	1.3827	#NUM!	#NUM!	0.467488	5596000	1600800	2220500	1774700	58161000	21111000	23998000	13052000	0	0	0	0	0	0	0	0	17566000	4672700	4984800	7908900	8468600	4026200	2315900	2126500
Q6Q0C0;Q6Q0C0-2;H3BR17	E3 ubiquitin-protein ligase TRAF7	TRAF7	8	6	0	3	0	5	1	TRAF7	0	10.215	1.4202	0	1.1903	0	1.3817	0	1.4202	1.1903	1.3817	0.506094	0.251325	0.466444	99607000	22846000	43329000	33432000	0	0	0	0	38207000	17085000	7768400	13354000	0	0	0	0	86337000	23743000	27027000	35567000	11658000	6252900	3109900	2294900
P10398;H7C560;P15056;B4DMG5;P10398-2	Serine/threonine-protein kinase A-Raf;Serine/threonine-protein kinase B-raf	ARAF;BRAF	4	3	1	2	0	4	1	ARAF;BRAF	0.01185	2.259	0	0	0	0	1.3813	0	0	0	1.3813	#NUM!	#NUM!	0.466027	18966000	4539400	7373900	7053000	0	0	0	0	15564000	3802800	5175300	6585500	0	0	0	0	25278000	8859800	7838300	8580300	0	0	0	0
Q13131;Q13131-2;Q96E92	5-AMP-activated protein kinase catalytic subunit alpha-1	PRKAA1	2	2	1	1	1	1	1	PRKAA1	0.0042583	2.8105	1.2829	0	0	0	1.368	0	1.2829	0	1.368	0.359409	#NUM!	0.452068	37353000	9235300	16125000	11992000	7334800	3726600	2527400	1080800	12616000	3880700	3399800	5335700	8544000	3934000	2679600	1930500	26159000	6747900	8924000	10487000	18022000	8503000	5009600	4509300
Q5QPE4;Q9Y5X3;Q5QPE5	Sorting nexin-5	SNX5	6	5	1	2	3	2	2	SNX5	0.00094877	6.4932	2.3249	0	1.2606	0.44454	2.1313	0.6028	2.3249	0.85257	1.36705	1.21717	-0.23011	0.451066	226500000	41842000	81153000	103510000	33410000	16329000	10378000	6702600	39939000	11000000	12252000	16687000	52749000	20228000	12534000	19988000	41002000	9393700	14036000	17573000	60816000	25937000	21004000	13876000
B4DF41;P52701;F5H2F9;P52701-2;F8W7G9;F8WAX8	DNA mismatch repair protein Msh6	MSH6	6	3	0	1	0	3	0	MSH6	0.00093809	6.3502	1.6848	0	0	0	1.3648	0	1.6848	0	1.3648	0.752577	#NUM!	0.44869	52536000	11973000	21613000	18951000	0	0	0	0	11399000	4552300	3002200	3844700	0	0	0	0	56659000	17646000	17491000	21523000	0	0	0	0
P27635;H7C123;H7C2C5;Q96L21;B8A6G2;A6QRI9	60S ribosomal protein L10	RPL10	9	7	6	5	6	6	7	RPL10	0.016731	2.0963	1.766	0	1.3959	0	1.3582	0	1.766	1.3959	1.3582	0.820485	0.481196	0.441696	350940000	79180000	132880000	138880000	0	0	0	0	24809000	7626000	6185400	10998000	0	0	0	0	85351000	23629000	26527000	35196000	0	0	0	0
Q96F44-3;Q96F44;Q96F44-2;R4GMV1;R4GNB9	E3 ubiquitin-protein ligase TRIM11	TRIM11	6	6	0	4	0	3	0	TRIM11	0	13.746	1.6378	0	1.3592	0	1.3582	0	1.6378	1.3592	1.3582	0.711759	0.442758	0.441696	203710000	47017000	84310000	72380000	0	0	0	0	91155000	29380000	18677000	43098000	0	0	0	0	45177000	16170000	12219000	16788000	0	0	0	0
G5EA52;P30101	Protein disulfide-isomerase A3	PDIA3	5	3	2	4	1	2	0	PDIA3	0.00089686	5.7267	1.4627	0.4288	1.2737	0	1.3428	0	0.94575	1.2737	1.3428	-0.0804692	0.349026	0.425244	40609000	10313000	16406000	13890000	30403000	15717000	6401200	8284100	52784000	17338000	13125000	22320000	13749000	2834400	4885500	6028800	23375000	7735800	6360100	9278800	0	0	0	0
Q9Y5B8-2;Q9Y5B8;B4DXC8;E9PNU1	Nucleoside diphosphate kinase 7	NME7	7	4	0	3	0	4	2	NME7	0	7.1074	1.4828	0	1.8615	0	1.3378	0	1.4828	1.8615	1.3378	0.568324	0.896466	0.419862	85132000	22888000	30688000	31556000	0	0	0	0	40590000	10234000	12217000	18139000	0	0	0	0	71107000	21871000	19923000	29314000	10798000	8133300	2358300	306740
D6R938;E9PBG7;E9PF82;Q13557-8;Q13557-12;Q13557-9;Q13557-10;Q13557-5;Q13557;Q13557-3;Q13557-6;Q13557-4;Q13557-11;H0Y9J2;H0Y9C2	Calcium/calmodulin-dependent protein kinase type II subunit delta	CAMK2D	5	5	1	1	1	4	1	CAMK2D	0.018125	1.9499	1.8502	0	0	0	1.3378	0	1.8502	0	1.3378	0.887681	#NUM!	0.419862	80490000	16998000	31821000	31671000	0	0	0	0	0	0	0	0	0	0	0	0	46798000	13244000	15255000	18299000	0	0	0	0
E7ETB3;Q9ULA0;C9JBE1;E7EMB6;B9ZVU2;F8WAN0;E7EPX3;E5RHR3;E5RJ35;C9JRG3;C9J1E2	Aspartyl aminopeptidase	DNPEP	6	5	2	0	2	2	1	DNPEP	0	7.0642	0.93806	0.40351	0	0.47375	1.3356	0	0.670785	0.47375	1.3356	-0.576078	-1.0778	0.417488	109600000	41046000	37498000	31054000	39316000	18004000	10599000	10713000	0	0	0	0	15882000	6970600	3453900	5457700	26626000	8224000	9415900	8986500	17422000	10392000	4148600	2880700
P63151;P63151-2;E5RIY1;E5RFR9;Q66LE6;Q9Y2T4-3;Q00005-6;Q9Y2T4-4;Q00005;Q00005-2;Q9Y2T4-2;Q00005-4;Q00005-5;Q00005-7	Serine/threonine-protein phosphatase 2A 55 kDa regulatory subunit B alpha isoform	PPP2R2A	7	5	4	4	5	4	1	PPP2R2A	0	19.773	1.6328	0.39107	1.5226	0.43169	1.3266	0	1.01194	0.977145	1.3266	0.0171166	-0.0333554	0.407733	208260000	48993000	85448000	73823000	122400000	45817000	22003000	54585000	62719000	19650000	15070000	28000000	96558000	47325000	26117000	23116000	134320000	36346000	45359000	52614000	39771000	17699000	10787000	11285000
Q8NBJ5;M0QX72	Procollagen galactosyltransferase 1	COLGALT1	9	5	1	1	0	7	0	COLGALT1	0	11.161	1.2066	0	0	0	1.3264	0	1.2066	0	1.3264	0.270947	#NUM!	0.407516	60738000	18592000	17737000	24408000	146250000	70298000	42899000	33050000	16919000	6154200	3933800	6831300	0	0	0	0	111690000	35009000	28118000	48559000	0	0	0	0
F8W6L0;E7ERK1;F5GXT2;O43374-2;O43374;C9J798;E5RK78;H0YBU2;H0YB35;E5RGQ8	Ras GTPase-activating protein 4;Putative Ras GTPase-activating protein 4B	RASA4B;RASA4	6	0	0	0	0	3	3	RASA4B;RASA4	0	8.9998	0	0	0	0	1.8479	0.80403	0	0	1.32597	#NUM!	#NUM!	0.407043	0	0	0	0	0	0	0	0	0	0	0	0	0	0	0	0	68833000	10917000	38226000	19690000	58855000	15846000	18692000	24317000
Q16778;P33778;P23527;P06899;Q8N257;Q96A08;Q6DRA6;Q6DN03	Histone H2B type 2-E;Histone H2B type 1-B;Histone H2B type 1-O;Histone H2B type 1-J;Histone H2B type 3-B;Histone H2B type 1-A	HIST2H2BE;HIST1H2BB;HIST1H2BO;HIST1H2BJ;HIST3H2BB;HIST1H2BA	9	8	9	3	9	5	8	HIST2H2BE;HIST1H2BB;HIST1H2BO;HIST1H2BJ;HIST3H2BB;HIST1H2BA	0	12.045	0.89295	0.14258	0	0.051555	0	1.3181	0.517765	0.051555	1.3181	-0.949631	-4.27774	0.39846	1055700000	150470000	818360000	86865000	2513300000	1203300000	1221700000	88338000	181280000	66374000	20029000	94873000	10386000000	9248200000	1096000000	41870000	246110000	108010000	71589000	66508000	3530200000	2182300000	552760000	795100000
G8JLC4;H7C1Q6;B4E0L6;B4DWK7;B4DQ31;B4DM23;Q9NXE4-6;H7C235;H7C2J2;H7C0W5;Q9NXE4-5	Sphingomyelin phosphodiesterase 4	SMPD4	3	1	0	1	0	2	1	SMPD4	0.00087873	5.2191	0	0	0	0	1.3142	0	0	0	1.3142	#NUM!	#NUM!	0.394185	13837000	2831500	7389200	3616700	0	0	0	0	8383300	2244700	2327300	3811300	0	0	0	0	21307000	6803100	7486100	7017600	24411000	17666000	1864900	4880200
P61978-2;P61978;Q5T6W1	Heterogeneous nuclear ribonucleoprotein K	HNRNPK	25	22	23	22	17	22	19	HNRNPK	1	-2	0	0	0	0	1.3124	0	0	0	1.3124	#NUM!	#NUM!	0.392207	536950000	99108000	215230000	222610000	0	0	0	0	0	0	0	0	0	0	0	0	188430000	60435000	63365000	64630000	0	0	0	0
A8MQB8;G3V0J0;Q06787-8;Q06787-6;Q06787-2;Q06787-4;Q06787-5;G8JL90;Q06787-7;Q06787-3;Q06787;G8JLE9;Q8IXW7	Fragile X mental retardation protein 1	FMR1	4	3	3	1	2	4	3	FMR1	0.033392	1.6036	0	0	0	0	1.309	0	0	0	1.309	#NUM!	#NUM!	0.388465	4569100	537910	2621000	1410100	12930000	6417300	3312800	3199800	0	0	0	0	0	0	0	0	12111000	3191100	3639600	5280400	29808000	14933000	7639700	7234500
P19623;K7EL89;K7EKM4;K7ESL0	Spermidine synthase	SRM	3	3	0	2	0	2	0	SRM	0.0029985	3.3172	1.3338	0	1.4974	0	1.3054	0	1.3338	1.4974	1.3054	0.415542	0.58246	0.384492	54929000	15099000	20299000	19532000	0	0	0	0	10603000	3450800	3267500	3884700	0	0	0	0	18700000	5224700	6525700	6949500	0	0	0	0
Q9NZJ7-2;Q9NZJ7;Q5TDC2;H0Y8C3;H7C196;B4E0C5	Mitochondrial carrier homolog 1	MTCH1	7	3	0	4	2	6	0	MTCH1	0.0030746	3.5725	1.4716	0	1.1952	0	1.3046	0	1.4716	1.1952	1.3046	0.557386	0.257252	0.383608	91978000	18425000	38070000	35484000	0	0	0	0	89448000	14096000	26689000	48663000	9462600	1991400	1615800	5855500	179390000	43055000	60981000	75356000	0	0	0	0
Q9H9T3-2;B4DXV1;B4DKA4;B4DIG1;Q9H9T3;H0YAP7;H0YC54;E5RHY2;E5RIC0;E5RIZ7;E5RHR2	Elongator complex protein 3	ELP3	10	5	0	6	0	6	1	ELP3	0	8.8385	1.4782	0	1.2524	0	1.3007	0	1.4782	1.2524	1.3007	0.563841	0.324695	0.379288	69088000	15972000	25410000	27706000	0	0	0	0	75703000	25200000	16980000	33524000	0	0	0	0	58616000	15816000	23472000	19327000	12242000	6221400	3195400	2824900
D3YTA9;P63098;F6U1T9;H7BYZ3	Calcineurin subunit B type 1	PPP3R1;WDR92	6	1	1	0	2	2	2	PPP3R1;WDR92	0.0062762	2.6416	0	0	0	0.34215	0	1.3	0	0.34215	1.3	#NUM!	-1.5473	0.378512	21310000	5040600	10427000	5842600	52699000	26211000	16321000	10168000	0	0	0	0	33099000	19278000	6631000	7190100	10340000	634460	9705300	0	229710000	85085000	66439000	78182000
B4E0T7;Q96II8;Q96II8-2;Q96II8-3;E9PD99;F5H3V2;H7C0J8;H7C0F9;H7C1G3	Leucine-rich repeat and calponin homology domain-containing protein 3	LRCH3	8	5	0	0	0	3	0	LRCH3	0	9.5797	1.8978	0	0	0	1.2985	0	1.8978	0	1.2985	0.924328	#NUM!	0.376846	53171000	9873000	24736000	18562000	0	0	0	0	0	0	0	0	0	0	0	0	79627000	23170000	26382000	30075000	0	0	0	0
F5GXF5;E7ETD6;Q12830-4;Q12830-2;Q12830	Nucleosome-remodeling factor subunit BPTF	BPTF	4	2	0	2	0	2	0	BPTF	0.003028	3.3863	1.0594	0	1.0284	0	1.298	0	1.0594	1.0284	1.298	0.0832474	0.0404015	0.37629	79890000	19825000	31563000	28503000	0	0	0	0	13651000	4286200	4893100	4471300	0	0	0	0	24005000	5922200	8691000	9391700	0	0	0	0
Q8NI36;D6R922;D6RFM8	WD repeat-containing protein 36	WDR36	5	1	0	1	0	0	3	WDR36	0.00094429	6.3995	0	0	0	0	0	1.2978	0	0	1.2978	#NUM!	#NUM!	0.376068	5902900	1810600	2898500	1193800	0	0	0	0	5316300	0	5316300	0	0	0	0	0	0	0	0	0	39400000	14370000	10354000	14675000
C9J4Z3;P61513;M0R0A1;Q6P4E4;E9PEL3;M0R2L6;G5E9R3	60S ribosomal protein L37a	RPL37A	3	2	3	1	1	2	1	RPL37A	0.00094697	6.4503	1.3115	0.29812	1.5209	0.3726	1.2952	0	0.80481	0.94675	1.2952	-0.31328	-0.0789446	0.373175	268850000	67943000	111100000	89807000	150230000	78863000	42789000	28583000	83628000	24551000	19952000	39125000	25472000	13907000	5446400	6118500	101650000	28124000	34971000	38556000	37032000	19654000	10684000	6693700
E9PCQ3;Q9Y4E8-2;Q9Y4E8-3;Q9Y4E8	Ubiquitin carboxyl-terminal hydrolase 15	USP15	2	1	1	0	0	2	0	USP15	0.024848	1.7642	0	0	0	0	1.2951	0	0	0	1.2951	#NUM!	#NUM!	0.373063	15339000	3008900	6423200	5906900	8160700	3365500	1113800	3681300	0	0	0	0	0	0	0	0	34684000	8925500	12878000	12880000	0	0	0	0
Q9H0J9;G5E9U9;H7C4L8	Poly [ADP-ribose] polymerase 12	PARP12	7	5	0	1	0	6	0	PARP12	0	11.908	1.7865	0	0	0	1.2941	0	1.7865	0	1.2941	0.837136	#NUM!	0.371949	72394000	18521000	26516000	27357000	0	0	0	0	2906300	696470	856130	1353700	0	0	0	0	110820000	36645000	34650000	39523000	0	0	0	0
Q9ULX3;H3BUR4	RNA-binding protein NOB1	NOB1	4	2	1	1	1	2	1	NOB1	0.00097466	6.7534	1.3697	0	0	0	1.2925	0	1.3697	0	1.2925	0.45386	#NUM!	0.370164	34518000	10481000	9799700	14237000	12578000	4831800	6144000	1602600	7619400	4005300	1223600	2390600	8732200	5031600	2033600	1667100	15902000	5424700	3657400	6820100	15231000	6256400	7120500	1854100
E9PFW3;Q96CW1-2;Q96CW1;C9JJ47;C9JTK4;C9JJD3;C9JPV8	AP-2 complex subunit mu	AP2M1	4	3	0	0	0	2	1	AP2M1	0	7.4388	1.4189	0	0	0	1.2921	0	1.4189	0	1.2921	0.504773	#NUM!	0.369718	70502000	15098000	34425000	20980000	0	0	0	0	0	0	0	0	0	0	0	0	23935000	6542300	9232100	8160700	10931000	6671100	2887300	1373100
P35658-2;P35658-4;P35658;P35658-3;P35658-5;H0Y837;H0YF36;E9PKD2;B7ZAV2	Nuclear pore complex protein Nup214	NUP214	12	6	2	0	2	7	1	NUP214	0	13.561	1.3085	0	0	0	1.2878	0	1.3085	0	1.2878	0.387914	#NUM!	0.364909	104920000	22871000	48247000	33802000	16994000	8199200	5332900	3461500	0	0	0	0	6728200	5756900	971320	0	72531000	31224000	17392000	23915000	1329200	988630	340550	0
A2A2V1;P04156-2;P04156	Major prion protein	PRNP	2	1	1	1	1	2	1	PRNP	0.0016515	4.4044	0	0	0	0	1.2876	0	0	0	1.2876	#NUM!	#NUM!	0.364684	15738000	5459900	5191000	5087400	12275000	8515100	2627600	1132000	5972900	1843800	1670200	2459000	6547900	3384200	2394900	768850	155780000	39241000	44353000	72185000	11616000	5160000	3312500	3143700
P09496-2;P09496-4;P09496-3;P09496;F8WF69;P09496-5;C9J8P9	Clathrin light chain A	CLTA	6	5	5	4	5	3	5	CLTA	0	32.183	2.638	0.254	1.8213	0.24444	2.262	0.31292	1.446	1.03287	1.28746	0.532068	0.0466587	0.364528	1055400000	136170000	507120000	412130000	260150000	145640000	71342000	43165000	255810000	65201000	67105000	123510000	228950000	142180000	45166000	41599000	574420000	121590000	189130000	263700000	366010000	213290000	81955000	70763000
B4DLN1;P52815	0	MRPL12	13	11	11	10	11	11	11	MRPL12	0	130.34	1.6578	0.51931	1.4878	0.6189	1.938	0.63642	1.08855	1.05335	1.28721	0.122414	0.0749849	0.364247	1931800000	460750000	769480000	701600000	525070000	210880000	141070000	173120000	690070000	221680000	201950000	266440000	301710000	131480000	78900000	91326000	1219000000	344590000	349570000	524810000	465560000	217870000	109780000	137910000
E7ENN3;E9PEL9;Q8NF91-4;Q8NF91;Q8NF91-8;Q8NF91-7;H0Y326;H0Y325;G3V5D3;F5H422;F5H4Q0;Q5JV20;F8WAI0;Q8NF91-3;Q8NF91-6	Nesprin-1	SYNE1	7	5	2	2	1	4	1	SYNE1	0.0023885	4.0585	1.2764	0.35534	0	0.55202	1.2861	0	0.81587	0.55202	1.2861	-0.293589	-0.857208	0.363003	275390000	68853000	87578000	118960000	149800000	73901000	48326000	27573000	62525000	13801000	10402000	38322000	139310000	60627000	43488000	35198000	177060000	38324000	41940000	96799000	108980000	51646000	25801000	31529000
Q9BV38;K7EIR0	WD repeat-containing protein 18	WDR18	4	1	1	0	0	0	3	WDR18	0.00082988	4.4381	0	0	0	0	0	1.2846	0	0	1.2846	#NUM!	#NUM!	0.361319	7404800	6563900	828800	12063	14228000	4931200	7443200	1853800	0	0	0	0	0	0	0	0	0	0	0	0	44973000	12424000	10271000	22279000
Q9BQ75-2;C9J384;Q9BQ75;H7C515	Protein CMSS1	CMSS1	7	4	2	2	3	3	6	CMSS1	0	12.864	1.8784	0.35779	1.6095	0.4155	2.2234	0.34564	1.1181	1.0125	1.28452	0.161043	0.0179219	0.361229	92737000	19112000	38753000	34872000	51893000	27930000	14213000	9749900	56654000	16798000	18658000	21198000	66492000	32751000	19865000	13875000	60312000	13001000	22335000	24976000	122220000	72445000	23758000	26012000
O15067;J3KTQ5	Phosphoribosylformylglycinamidine synthase	PFAS	5	0	0	1	0	4	0	PFAS	0.00083963	4.5972	0	0	0	0	1.2836	0	0	0	1.2836	#NUM!	#NUM!	0.360196	0	0	0	0	0	0	0	0	26267000	6466500	8055000	11745000	0	0	0	0	159600000	45355000	55718000	58527000	0	0	0	0
Q5SRE5-2;Q5SRE5;H7C4K7	Nucleoporin NUP188 homolog	NUP188	5	1	0	1	0	4	1	NUP188	0.025424	1.7624	0	0	0	0	1.2822	0	0	0	1.2822	#NUM!	#NUM!	0.358621	594200000	114240000	223200000	256760000	0	0	0	0	26815000	10340000	5948200	10527000	0	0	0	0	159440000	38022000	59518000	61896000	37987000	16728000	12363000	8895900
Q9BRZ2;C9JI91;Q9BRZ2-2;Q9BRZ2-3	E3 ubiquitin-protein ligase TRIM56	TRIM56	6	5	1	0	0	4	0	TRIM56	0.00093371	6.297	0.82172	0	0	0	1.2793	0	0.82172	0	1.2793	-0.283281	#NUM!	0.355355	67633000	26146000	18822000	22664000	10162000	6246000	2257500	1658800	0	0	0	0	0	0	0	0	57450000	18263000	17905000	21282000	0	0	0	0
Q12933-4;Q12933-3;Q12933;Q12933-2;B1AMX9;B1AMY1;B1AMX7;B1AMX8	TNF receptor-associated factor 2	TRAF2	5	4	0	0	0	5	1	TRAF2	0	10.21	1.5798	0	0	0	1.279	0	1.5798	0	1.279	0.659742	#NUM!	0.355016	31166000	6537500	14374000	10255000	0	0	0	0	0	0	0	0	0	0	0	0	58512000	17258000	16406000	24848000	12061000	6503100	2845600	2712100
Q32P28;Q32P28-3;H7C0D1;H7C2W6;E2QRI1;Q32P28-2	Prolyl 3-hydroxylase 1	LEPRE1	9	7	1	1	0	6	5	LEPRE1	0	12.035	1.8479	0	0	0	1.8531	0.69672	1.8479	0	1.27491	0.885887	#NUM!	0.350395	161160000	32991000	56243000	71928000	38841000	7445700	5240500	26155000	3239700	957660	961870	1320100	0	0	0	0	93597000	28324000	29463000	35810000	111690000	45619000	23703000	42366000
O43707;D6PXK4;F5GXS2;H7C144;K7EJH8	Alpha-actinin-4	ACTN4	33	21	13	11	8	24	20	ACTN4	0	27.817	1.4175	0.62381	1.8936	0.21432	1.8642	0.67581	1.02066	1.05396	1.27001	0.0294953	0.0758201	0.344834	180350000	68096000	61819000	50434000	90785000	40448000	34435000	15903000	78770000	20562000	22250000	35958000	12435000	4543700	6289200	1602100	392920000	131110000	110990000	150820000	235130000	96239000	64729000	74163000
G5E9D5;Q9BQ52-4;Q9BQ52;E7ES68;Q9BQ52-3;Q9BQ52-2;H7C2I4;J3QRS2;J3QL08;J3QLK4	Zinc phosphodiesterase ELAC protein 2	ELAC2	7	5	0	2	0	6	0	ELAC2	0	8.0239	1.2595	0	1.1704	0	1.2639	0	1.2595	1.1704	1.2639	0.332851	0.227002	0.337882	89936000	22687000	34602000	32646000	0	0	0	0	32863000	9971900	7456700	15434000	0	0	0	0	113380000	34876000	35256000	43248000	0	0	0	0
J3KQU9;B3KXW5;O43747;O43747-2	AP-1 complex subunit gamma-1	AP1G1	4	3	0	2	0	3	0	AP1G1	0.0042796	2.8662	1.4403	0	1.1558	0	1.2604	0	1.4403	1.1558	1.2604	0.526369	0.208892	0.333882	54757000	11800000	29506000	13451000	0	0	0	0	63734000	21115000	16769000	25850000	0	0	0	0	99742000	30316000	29802000	39623000	0	0	0	0
O75369-2;O75369-9;O75369;O75369-8;O75369-6;O75369-3;E7EN95;O75369-7;O75369-5;O75369-4;H7C5L4;Q8WXT3	Filamin-B	FLNB	113	98	38	41	17	102	47	FLNB	0	323.31	1.4892	0.55744	1.7051	0.47459	1.9539	0.5578	1.02332	1.08984	1.25585	0.0332574	0.124123	0.328664	7766400000	1895100000	3181000000	2690300000	837640000	368710000	260110000	208820000	1001400000	283760000	268570000	449100000	93779000	37422000	32407000	23950000	8612100000	2379000000	2046400000	4186800000	1047600000	466260000	334860000	246500000
M0R2P6;Q8TBC3;M0R0S1;M0R0S2;Q8TBC3-2;M0R2U6;M0QZF2;M0R204;M0QYJ9;M0QYB1;M0R0E3;M0QZF4;M0R1G0;M0R0K4	SH3KBP1-binding protein 1	SHKBP1	6	4	2	1	1	5	2	SHKBP1	0	41.83	1.8631	0.4006	0	0	2.2022	0.30808	1.13185	0	1.25514	0.178683	#NUM!	0.327848	113160000	28668000	43896000	40601000	18950000	9733200	5809700	3407000	23117000	6164800	7988200	8964200	12704000	7228500	2723900	2751300	326420000	121910000	81616000	122890000	36007000	21927000	7038900	7041100
F5H8E5;B7Z815;Q93009;H3BND8;F5H2X1;I3L2D8	Ubiquitin carboxyl-terminal hydrolase 7;Ubiquitin carboxyl-terminal hydrolase	USP7	11	5	2	1	1	10	1	USP7	0	17.159	1.5204	0.54382	0	0	1.2482	0	1.03211	0	1.2482	0.0455967	#NUM!	0.319849	76544000	15958000	35245000	25341000	21041000	8865100	5915900	6260300	35172000	9945400	11147000	14080000	30002000	14932000	6595500	8474500	208930000	58661000	75470000	74800000	18253000	10139000	4078500	4035900
K7EQG1;Q9NXS2	Glutaminyl-peptide cyclotransferase-like protein	QPCTL	2	2	2	2	1	1	2	QPCTL	0.0023401	3.7517	1.6021	0.191	1.4948	0	2.1102	0.37899	0.89655	1.4948	1.24459	-0.157544	0.579952	0.315676	45649000	11143000	19163000	15342000	42142000	22701000	13101000	6339000	19746000	6304800	4260200	9181200	10170000	6345800	1547800	2276700	40276000	8637800	12953000	18685000	30841000	14478000	7095000	9267100
Q7Z7G8-2;Q7Z7G8-6;Q7Z7G8;H0YB72	Vacuolar protein sorting-associated protein 13B	VPS13B	6	3	1	0	0	3	0	VPS13B	0.0035868	2.9093	1.2729	0	0	0	1.2436	0	1.2729	0	1.2436	0.348119	#NUM!	0.314523	27574000	8762500	8723300	10088000	278100000	69996000	196160000	11943000	0	0	0	0	0	0	0	0	11475000	3629300	3358700	4487200	0	0	0	0
Q8NFH3;B4E2F0	Nucleoporin Nup43	NUP43	3	2	0	0	0	2	0	NUP43	0.016677	2.0829	1.2351	0	0	0	1.24	0	1.2351	0	1.24	0.304628	#NUM!	0.31034	25880000	4992600	14239000	6648100	0	0	0	0	0	0	0	0	0	0	0	0	15827000	4011800	5287000	6528200	0	0	0	0
O94855;O94855-2;E9PDM8;E9PC44	Protein transport protein Sec24D	SEC24D	8	6	1	4	0	5	1	SEC24D	0	13.631	1.3825	0	1.2974	0	1.2356	0	1.3825	1.2974	1.2356	0.467279	0.375623	0.305212	248950000	82646000	85134000	81169000	0	0	0	0	48834000	13178000	12989000	22668000	0	0	0	0	175420000	52987000	49576000	72858000	8936500	4443300	2308800	2184400
C9JIM8;P11166	Solute carrier family 2, facilitated glucose transporter member 1	SLC2A1	4	2	2	2	1	3	1	SLC2A1	0.00094607	6.4227	1.4802	0.53015	1.2573	0.59734	1.2349	0	1.00517	0.92732	1.2349	0.0074467	-0.108861	0.304394	26987000	6549900	10461000	9975700	42083000	19026000	12462000	10595000	87846000	29391000	20030000	38425000	14477000	6299200	4220700	3957200	86006000	26748000	25626000	33633000	13142000	5347500	4444100	3350300
Q8WVR3;B3KNS5;E9PFF9;H0Y452;H7C1F8;F8WFE0	Uncharacterized protein C7orf43	C7orf43	3	1	1	1	0	1	1	C7orf43	0.0037369	3.2696	0	0	0	0	1.2345	0	0	0	1.2345	#NUM!	#NUM!	0.303927	10844000	3927300	4203000	2713900	25668000	4613700	5280900	15774000	12320000	3597200	3957400	4765800	0	0	0	0	23821000	8971400	8108900	6740300	19880000	10935000	4178200	4767300
P46940;H0YLE8	Ras GTPase-activating-like protein IQGAP1	IQGAP1	7	5	0	2	0	2	0	IQGAP1	0.00092336	6.1028	0.92305	0	1.6256	0	1.2319	0	0.92305	1.6256	1.2319	-0.115519	0.700972	0.300885	143090000	57260000	50291000	35537000	0	0	0	0	45920000	14028000	12332000	19560000	0	0	0	0	46916000	14056000	15446000	17414000	0	0	0	0
Q9NPD3;E9PPI9;E9PI41	Exosome complex component RRP41	EXOSC4	5	4	3	2	2	2	1	EXOSC4	0	12.567	1.0822	0.43805	0	0.35439	1.23	0	0.760125	0.35439	1.23	-0.395691	-1.49659	0.298658	175820000	48611000	67607000	59600000	38548000	17353000	10916000	10279000	12629000	4754300	2421500	5453100	19590000	8118600	7448400	4023100	78982000	27375000	23494000	28113000	22294000	10097000	5296400	6900400
O43175;Q5SZU1	D-3-phosphoglycerate dehydrogenase	PHGDH	13	12	11	10	8	8	7	PHGDH	0	68.437	2.1701	0.33548	1.6334	0.34349	2.0563	0.40141	1.25279	0.988445	1.22885	0.325145	-0.0167674	0.297315	1649800000	303330000	731780000	614720000	893660000	477040000	239590000	177030000	399260000	109960000	133270000	156030000	503540000	245750000	120240000	137550000	797150000	185960000	271790000	339400000	716460000	360600000	213820000	142040000
Q9UNH7;B4DJS7;G3V5X9;G3V5U2;H0YJF8;G3V4Z5	Sorting nexin-6;Sorting nexin-6, N-terminally processed	SNX6	9	4	6	1	4	3	4	SNX6	0.00099305	6.9834	2.1567	0.27117	0	0.33356	2.0392	0.41401	1.21393	0.33356	1.22661	0.279691	-1.58398	0.294671	70638000	14872000	29539000	26228000	165050000	85357000	46891000	32800000	5206100	1246500	1586300	2373200	53855000	26415000	14526000	12914000	74277000	19288000	23512000	31476000	61185000	27859000	16554000	16772000
P98170;B1AKU2	E3 ubiquitin-protein ligase XIAP	XIAP	7	3	2	3	0	3	4	XIAP	0	28.93	2.3278	0.34169	1.5145	0	2.1102	0.33765	1.33474	1.5145	1.22392	0.416564	0.598842	0.291515	63400000	13631000	22678000	27092000	54728000	34879000	10061000	9787500	39320000	13332000	10962000	15026000	0	0	0	0	47115000	12238000	16535000	18342000	47992000	25363000	12327000	10301000
Q92626;H7C1W1;Q92626-2;H7C3W2;H7C300;C9J4I9	Peroxidasin homolog	PXDN	13	11	2	0	0	4	2	PXDN	0	16.913	1.292	0.26724	0	0	1.2227	0	0.77962	0	1.2227	-0.359157	#NUM!	0.29007	166580000	40319000	68421000	57838000	10718000	6257300	2327900	2133100	0	0	0	0	0	0	0	0	82634000	25379000	25666000	31590000	26806000	2105500	24190000	510580
K7ENL3;P40763-2;P40763	Signal transducer and activator of transcription 3	STAT3	3	2	0	0	0	3	2	STAT3	0.018703	1.9288	2.1781	0	0	0	1.6782	0.76644	2.1781	0	1.22232	1.12307	#NUM!	0.289622	49094000	9769200	18782000	20542000	0	0	0	0	0	0	0	0	0	0	0	0	46899000	12897000	12504000	21498000	46389000	17513000	11620000	17255000
E7EX90;Q14203-3;Q14203-5;Q14203-2;Q14203-4;Q14203-6;Q14203;Q6AWB1;E7EWF7;C9JUI8;C9J1B7;C9JZA4;C9JTE5;C9JJN7;C9JJD0	Dynactin subunit 1	DCTN1;DKFZp686E0752	11	6	2	1	0	7	1	DCTN1;DKFZp686E0752	0	26.956	1.4039	0.47441	0	0	1.2219	0	0.939155	0	1.2219	-0.0905648	#NUM!	0.289126	351590000	74184000	162730000	114680000	69922000	32237000	23345000	14341000	6748200	5113400	556730	1078000	0	0	0	0	153420000	43586000	60407000	49427000	11135000	5586100	2567300	2981800
E9PPM8;Q9Y315;G3V158;E9PML7;E9PJ44;E9PJB9;E9PPK3;E9PMH9	Putative deoxyribose-phosphate aldolase	DERA	7	6	0	5	0	4	1	DERA	0	15.582	1.4543	0	1.731	0	1.2212	0	1.4543	1.731	1.2212	0.540325	0.791606	0.288299	93966000	20648000	43366000	29952000	0	0	0	0	64370000	16434000	18072000	29864000	0	0	0	0	44277000	13817000	15518000	14943000	20704000	12503000	5043100	3158400
Q8TAP6-2;Q8TAP6;K7EII2;B4DP81;K7EIV8;Q8TAP6-3	Centrosomal protein of 76 kDa	CEP76	2	0	0	0	0	2	0	CEP76	0.001609	4.1436	0	0	0	0	1.2199	0	0	0	1.2199	#NUM!	#NUM!	0.286763	0	0	0	0	0	0	0	0	0	0	0	0	0	0	0	0	27623000	8278900	8690000	10654000	0	0	0	0
Q6UWP8	Suprabasin	SBSN	3	0	1	1	1	3	0	SBSN	0.0008881	5.4664	0	0.057148	0	0.034106	1.2196	0	0.057148	0.034106	1.2196	-4.12915	-4.87383	0.286408	0	0	0	0	6490200	5752100	441200	296940	25112000	7595800	6662700	10854000	6752600	6323900	238860	189890	84504000	50850000	14977000	18677000	0	0	0	0
Q9HCN4;F8WD09;Q9HCN4-3;Q9HCN4-2;Q9HCN4-4;B4DQM4	GPN-loop GTPase 1	GPN1	2	1	0	1	0	1	0	GPN1	0	13.991	0	0	1.0786	0	1.2149	0	0	1.0786	1.2149	#NUM!	0.10916	0.280838	30177000	14369000	9281300	6527100	0	0	0	0	25310000	9077200	7076000	9156900	0	0	0	0	25675000	6374500	10163000	9136900	0	0	0	0
R4GNH8;Q5T2B5;Q13617;Q13617-2	Cullin-2	CUL2	3	2	0	0	0	3	0	CUL2	0.00084317	4.6641	1.3871	0	0	0	1.2148	0	1.3871	0	1.2148	0.472072	#NUM!	0.280719	15024000	3585200	6923100	4515200	0	0	0	0	0	0	0	0	0	0	0	0	49809000	7198600	7188600	35422000	0	0	0	0
Q9UGU0-2;Q9UGU0;I3L1M7	Transcription factor 20	TCF20	30	18	19	8	14	28	10	TCF20	0	176.64	2.2485	0.43271	1.4515	0.41545	1.962	0.46251	1.34061	0.933475	1.21225	0.422884	-0.0993167	0.277693	992480000	196060000	425640000	370780000	1178400000	593050000	303980000	281370000	120980000	32674000	44467000	43837000	346970000	157490000	111730000	77747000	2407800000	521660000	885320000	1000800000	263600000	132330000	72707000	58564000
B4E022;P29401;P29401-2;E9PFF2	Transketolase	TKT	4	4	0	2	0	2	0	TKT	0	9.7013	0.39095	0	1.465	0	1.211	0	0.39095	1.465	1.211	-1.35494	0.550901	0.276199	150090000	55943000	70513000	23628000	0	0	0	0	20374000	8087100	3858600	8428500	0	0	0	0	17723000	5182100	4924300	7616300	0	0	0	0
Q00610-2;Q00610;J3KS13;K7EJJ5;J3KSQ2;J3QL20;J3KRF5;F5H5N6	Clathrin heavy chain 1	CLTC	86	74	43	55	37	83	48	CLTC	0	323.31	2.4813	0.25395	1.8316	0.29367	2.082	0.33821	1.36763	1.06263	1.2101	0.451673	0.0876461	0.275132	38038000000	6674200000	18598000000	12766000000	4058700000	1984600000	1085300000	988800000	11269000000	3275100000	3018500000	4975700000	1436800000	781630000	376320000	278820000	55794000000	12512000000	18113000000	25169000000	4414900000	2299600000	1058500000	1056800000
Q13043;F5H5B4;Q13043-2	Serine/threonine-protein kinase 4;Serine/threonine-protein kinase 4 37kDa subunit;Serine/threonine-protein kinase 4 18kDa subunit	STK4	3	1	1	3	1	2	1	STK4	0	14.065	0	0	1.2904	0	1.2093	0	0	1.2904	1.2093	#NUM!	0.367818	0.274172	26362000	7212100	9963100	9186900	30745000	18510000	6629000	5606400	54917000	16250000	17435000	21232000	9607000	5427700	2671600	1507700	37981000	11376000	12807000	13798000	19308000	11118000	4014500	4175000
Q96T76-9;Q96T76;Q96T76-8;Q96T76-5;Q5T454;Q96T76-7;H0Y7V3;H7C1W5;F8WCH8;B0QZ77;H0Y746	MMS19 nucleotide excision repair protein homolog	MMS19	4	1	2	0	1	2	1	MMS19	0.0035945	2.9334	0	0.31077	0	0	1.2088	0	0.31077	0	1.2088	-1.68608	#NUM!	0.273576	8914100	2539900	3726100	2648100	19477000	11671000	3199000	4607100	0	0	0	0	3837700	1923600	757920	1156200	29011000	7195300	11294000	10521000	4966300	3099400	992670	874180
G3V342;F5GWY8;Q9UBC5	Unconventional myosin-Ia	MYO1A	2	1	1	2	1	2	1	MYO1A	0.043182	1.4981	0	0	0	0	1.2084	0	0	0	1.2084	#NUM!	#NUM!	0.273098	50069000	11975000	22239000	15855000	0	0	0	0	54695000	12529000	12451000	29714000	0	0	0	0	175780000	51803000	63077000	60903000	0	0	0	0
P52907;C9JUG7;F8W9N7;B4DG50	F-actin-capping protein subunit alpha-1	CAPZA1	6	6	3	3	0	3	0	CAPZA1	0	20.725	1.2533	0.53768	1.2793	0	1.2079	0	0.89549	1.2793	1.2079	-0.159251	0.355355	0.272501	189940000	51609000	77113000	61219000	64282000	32295000	16734000	15252000	62552000	18523000	17123000	26906000	0	0	0	0	68600000	21962000	21036000	25602000	0	0	0	0
Q16851-2;C9JNZ1;C9JWG0;C9JVG3;C9JTZ5;C9JUW1;F2Z3H1;C9J3M0;F2Z3P4;F8WC70	UTP--glucose-1-phosphate uridylyltransferase	UGP2	15	13	6	10	3	12	3	UGP2	0	44.868	1.8209	0.46442	1.3634	0.24122	1.8742	0.54006	1.14266	0.80231	1.20713	0.192396	-0.317768	0.271581	598030000	148500000	213080000	236450000	112740000	50478000	24954000	37303000	418110000	133920000	91452000	192740000	34285000	18900000	10105000	5279300	489960000	128590000	135100000	226270000	56409000	26048000	13051000	17310000
G3V167;Q9UGN5-2;Q9UGN5;H0YH02	Poly [ADP-ribose] polymerase 2	PARP2	9	6	2	7	0	5	2	PARP2	0	20.301	2.2255	0.31737	1.4984	0	1.7057	0.70183	1.27143	1.4984	1.20376	0.346458	0.583423	0.267554	192940000	36630000	88745000	67565000	58777000	27807000	22294000	8676200	145060000	44041000	36838000	64184000	0	0	0	0	163020000	40969000	55241000	66814000	37843000	17056000	8755200	12032000
F5GYC1;E7EUE1;P28288;P28288-2;P28288-3	ATP-binding cassette sub-family D member 3	ABCD3	8	6	1	1	1	3	1	ABCD3	0	9.578	1.4555	5.6506	0	4.1203	1.2023	0	3.55305	4.1203	1.2023	1.82906	2.04275	0.265797	94503000	18493000	44394000	31616000	8265300	1361000	711270	6193100	13755000	3240200	3223200	7291800	6844500	1146500	641270	5056800	65938000	20059000	22637000	23242000	6019700	903510	344380	4771800
Q9BZK7;O60907-2;O60907;C9IYU9;Q9BQ87;C9JCW4;C9JLJ1;C9JTW8;C9JY82;C9JCK0;C9JBN1;C9JEC9;C9J3H2;C9J903;C9J7E1	F-box-like/WD repeat-containing protein TBL1XR1;F-box-like/WD repeat-containing protein TBL1X	TBL1XR1;TBL1X	6	2	1	4	0	5	1	TBL1XR1;TBL1X	0	24.257	1.2148	0	1.2957	0	1.2001	0	1.2148	1.2957	1.2001	0.280719	0.373732	0.263155	73275000	15420000	33354000	24502000	9326600	4532000	2661700	2132900	63721000	20682000	15505000	27534000	0	0	0	0	62311000	17768000	21681000	22862000	15260000	9246500	3291500	2721800
Q709C8-4;Q709C8-2;Q709C8-3;Q709C8	Vacuolar protein sorting-associated protein 13C	VPS13C	14	8	0	1	0	9	0	VPS13C	0	14.734	1.5358	0	0	0	1.1999	0	1.5358	0	1.1999	0.61899	#NUM!	0.262914	246990000	57379000	100560000	89048000	0	0	0	0	15610000	5036200	5139400	5433900	0	0	0	0	97697000	27426000	29927000	40344000	0	0	0	0
C9J0K6;B4DKK2;P30626-2;P30626;B4DHQ6	Sorcin	SRI	8	7	1	7	4	6	3	SRI	0	19.239	1.8107	0	1.6506	0.43528	1.8702	0.52804	1.8107	1.04294	1.19912	0.856548	0.0606562	0.261976	491760000	109870000	189050000	192840000	36092000	20837000	6879000	8375800	144350000	41318000	41007000	62024000	54445000	29015000	12396000	13033000	330240000	80659000	104340000	145240000	55732000	28420000	10322000	16990000
P13995;Q7Z650;B8ZZU9;B9A062;B4DY35	Bifunctional methylenetetrahydrofolate dehydrogenase/cyclohydrolase, mitochondrial;NAD-dependent methylenetetrahydrofolate dehydrogenase;Methenyltetrahydrofolate cyclohydrolase	MTHFD2	10	9	8	8	4	9	5	MTHFD2	0	68.515	2.017	0.81259	1.402	0.71278	1.6759	0.7172	1.4148	1.05739	1.19655	0.500593	0.0805076	0.258881	790350000	190980000	274380000	324990000	357640000	152870000	76592000	128180000	482710000	153790000	112330000	216590000	209140000	84547000	57582000	67010000	626340000	147830000	222760000	255750000	226860000	95860000	50254000	80750000
F5H7J5;Q8N122;Q8N122-2;F5GXV9	Regulatory-associated protein of mTOR	RPTOR	7	4	0	0	0	4	1	RPTOR	0.00097276	6.7295	1.8434	0	0	0	1.1931	0	1.8434	0	1.1931	0.882369	#NUM!	0.254715	46744000	10551000	16212000	19981000	0	0	0	0	0	0	0	0	0	0	0	0	45534000	15587000	10938000	19010000	1939100	929600	646010	363490
Q5T7C4;Q5T7C6;B2RPK0;P09429	Putative high mobility group protein B1-like 1;High mobility group protein B1	HMGB1;HMGB1P1	2	1	0	0	1	1	2	HMGB1;HMGB1P1	0.00093545	6.305	0	0	0	0	1.9303	0.45135	0	0	1.19083	#NUM!	#NUM!	0.251961	16716000	3535100	8471700	4709500	0	0	0	0	0	0	0	0	6857300	3773300	1103600	1980400	21920000	5507600	5106100	11306000	27157000	13651000	6930600	6575000
E9PEB5;B4DT31;Q96AE4;Q96AE4-2;C9JSZ1	Far upstream element-binding protein 1	FUBP1	9	7	5	4	3	9	3	FUBP1	0	11.06	1.3781	0.34266	1.2721	0.49185	1.1846	0	0.86038	0.881975	1.1846	-0.216954	-0.18119	0.2444	287580000	72755000	118870000	95948000	116130000	60973000	31374000	23783000	96068000	31537000	23848000	40683000	85718000	34851000	16541000	34326000	436880000	135230000	142510000	159140000	15432000	6819400	4261500	4350800
M0QXU7;O43615;M0R301;M0R124	Mitochondrial import inner membrane translocase subunit TIM44	TIMM44	3	2	2	2	0	2	1	TIMM44	0	7.5614	0.87036	0.58575	1.0958	0	1.1801	0	0.728055	1.0958	1.1801	-0.457881	0.131985	0.238909	26467000	8516300	9513400	8437100	17325000	7204100	4514100	5607100	12241000	4326800	2570800	5343700	0	0	0	0	42151000	9293800	15029000	17828000	11983000	4515400	2700200	4767200
Q8NC60	Nitric oxide-associated protein 1	NOA1	13	10	0	5	0	10	0	NOA1	0	18.632	1.08	0	1.0897	0	1.1801	0	1.08	1.0897	1.1801	0.111031	0.123931	0.238909	279700000	86545000	99005000	94153000	0	0	0	0	99453000	36588000	26113000	36752000	0	0	0	0	273460000	95167000	74044000	104250000	0	0	0	0
Q9BUJ2-2;Q9BUJ2;Q9BUJ2-3;M0R3F1;M0QYI8;M0QYM5;M0R247;Q9BUJ2-5	Heterogeneous nuclear ribonucleoprotein U-like protein 1	HNRNPUL1	34	29	24	25	24	30	27	HNRNPUL1	0	323.31	1.9644	0.28551	2.3232	0.385	2.0209	0.33819	1.12495	1.3541	1.17955	0.169867	0.437334	0.23823	17320000000	3166000000	8020700000	6133100000	15709000000	7792200000	5394000000	2522900000	5361200000	1309900000	1206600000	2844700000	6220500000	3197800000	1357900000	1664900000	18341000000	3981900000	6683500000	7676000000	14036000000	7218100000	4276700000	2540800000
B4DDF4;B4DUT8;Q99439;K7ES69;H3BTZ5;H3BVI6;Q99439-2	Calponin-2	CNN2	3	2	0	1	0	2	1	CNN2	0.0036101	2.9658	1.3179	0	0	0	1.1758	0	1.3179	0	1.1758	0.398241	#NUM!	0.233643	66682000	16594000	28292000	21797000	0	0	0	0	9367000	3183900	2615900	3567200	0	0	0	0	42561000	22318000	12404000	7839600	18651000	8349900	4646200	5655300
Q16643;A8MV58;Q16643-2;D6R9W4;D6RFI1;F8W9Z3;D6R9Q9	Drebrin	DBN1	6	1	3	1	3	2	3	DBN1	0	10.758	0	0.39651	0	0.47435	0.66114	1.6871	0.39651	0.47435	1.17412	-1.33457	-1.07598	0.23158	10854000	4400600	3651900	2801200	121380000	44159000	57278000	19939000	12234000	4044400	4094100	4096000	63885000	11689000	45643000	6553200	58563000	25373000	18082000	15108000	78994000	23720000	21012000	34263000
Q6ZRV2;J3KPS2	Protein FAM83H	FAM83H	8	2	0	0	0	7	0	FAM83H	0	8.34	1.0067	0	0	0	1.1739	0	1.0067	0	1.1739	0.00963382	#NUM!	0.23131	7971200	2023200	3207500	2740400	0	0	0	0	0	0	0	0	0	0	0	0	109370000	25251000	56424000	27693000	0	0	0	0
P60891;B1ALA9;B4DNL6;P11908;P21108;P11908-2;B1ALA7;A6NMS2;H7C540;D3YTJ7	Ribose-phosphate pyrophosphokinase 1;Ribose-phosphate pyrophosphokinase 2;Ribose-phosphate pyrophosphokinase 3	PRPS1;PRPS2;PRPS1L1	5	5	2	2	1	2	1	PRPS1;PRPS2;PRPS1L1	0	15.795	1.51	0	1.3294	0	1.1725	0	1.51	1.3294	1.1725	0.594549	0.410775	0.229588	231620000	73280000	62122000	96215000	18967000	10937000	3540200	4490500	34049000	11188000	8079500	14782000	8554700	3837600	1707700	3009500	56179000	16763000	17382000	22034000	4652500	2446300	866160	1340000
O95347-2;O95347	Structural maintece of chromosomes protein 2	SMC2	3	1	0	0	0	3	0	SMC2	0.01671	2.0887	0	0	0	0	1.1721	0	0	0	1.1721	#NUM!	#NUM!	0.229096	5091900	1494200	2017400	1580300	0	0	0	0	0	0	0	0	0	0	0	0	26932000	8319400	7639000	10974000	0	0	0	0
Q93008-1;Q93008;O00507-2;E9PFG1	Probable ubiquitin carboxyl-terminal hydrolase FAF-X	USP9X	19	13	2	1	1	9	3	USP9X	0	16.871	2.0957	0	0	0	2.0023	0.33877	2.0957	0	1.17054	1.06743	#NUM!	0.227168	1878800000	1775500000	58634000	44688000	830870000	824690000	3836900	2341000	93543000	93325000	87087	130590	855520000	850600000	3382500	1545100	81054000	19537000	25204000	36313000	280940000	265380000	7379100	8185200
Q7KZF4;H7C597	Staphylococcal nuclease domain-containing protein 1	SND1	5	3	1	0	0	3	1	SND1	0.0016353	4.3041	1.504	0	0	0	1.1703	0	1.504	0	1.1703	0.588805	#NUM!	0.226878	35534000	8565400	10298000	16671000	11997000	4957200	2576700	4462700	0	0	0	0	0	0	0	0	60672000	27390000	13833000	19449000	16034000	8027100	2210700	5796700
P40925;P40925-3;B8ZZ51;B9A041;P40925-2;C9JLV6;C9JRL4;C9JF79	Malate dehydrogenase, cytoplasmic	MDH1	3	2	0	1	0	3	0	MDH1	0.024301	1.787	0.42305	0	0	0	1.1699	0	0.42305	0	1.1699	-1.2411	#NUM!	0.226385	93875000	72933000	11848000	9094300	0	0	0	0	9518100	3289800	2636900	3591400	0	0	0	0	47996000	23966000	14876000	9153100	0	0	0	0
Q99653;H0YKE7;F5GX29;H0YNG9;H0YLY7	Calcineurin B homologous protein 1	CHP1	4	3	2	2	1	2	1	CHP1	0	8.7184	1.4443	0.44407	1.3419	0	1.1685	0	0.944185	1.3419	1.1685	-0.0828585	0.424277	0.224658	141160000	40250000	57108000	43798000	23659000	11672000	5818500	6168600	30746000	9294200	9673000	11779000	26539000	12028000	8502900	6008400	37989000	12332000	12823000	12834000	30507000	15749000	7139800	7618400
B1AHD1;P55769	NHP2-like protein 1;NHP2-like protein 1, N-terminally processed	NHP2L1	4	1	2	0	2	0	3	NHP2L1	0.00091324	5.9713	0	0.16369	0	0.20881	0	1.1678	0.16369	0.20881	1.1678	-2.61096	-2.25974	0.223793	11433000	2307300	7696700	1429000	112300000	41745000	61252000	9299200	0	0	0	0	53566000	13218000	35901000	4446400	0	0	0	0	125120000	48433000	25035000	51652000
B5MDF5;P62826;J3KQE5;F5H018;H0YFC6;B4DV51	GTP-binding nuclear protein Ran	RAN	7	6	1	3	3	2	4	RAN	0	9.877	1.3527	0	1.3825	1.345	1.1873	1.1365	1.3527	1.36375	1.1619	0.435842	0.447579	0.216486	288590000	91222000	109520000	87853000	26557000	11991000	9001200	5565000	33418000	10129000	8576900	14711000	96464000	24192000	22300000	49971000	55368000	16299000	15920000	23149000	172260000	57605000	39885000	74766000
P51531-2;P51531;F6VDE0;F6XE55;F6XG14;B1ALF6;F6XDY1;F6UH26;B1ALG1;B1ALG2;F6QYQ1	Probable global transcription activator SNF2L2	SMARCA2	50	39	35	17	32	48	36	SMARCA2	0	218.88	1.7575	0.18638	1.5641	0.25401	2.0246	0.29767	0.97194	0.909055	1.16114	-0.0410608	-0.137561	0.215536	2936700000	520480000	1459600000	956610000	2943800000	1560800000	998530000	384510000	531190000	139430000	170220000	221530000	972790000	566490000	258270000	148040000	4166900000	967540000	1426700000	1772700000	2224300000	1179600000	625220000	419500000
P48553	Trafficking protein particle complex subunit 10	TRAPPC10	7	3	0	1	0	7	1	TRAPPC10	0	9.3335	1.6788	0	0	0	1.161	0	1.6788	0	1.161	0.74743	#NUM!	0.215368	44088000	11155000	19762000	13172000	0	0	0	0	10088000	9207800	599440	280990	0	0	0	0	103890000	28937000	40636000	34320000	10480000	6376800	2448200	1654600
B4DYH1	Heat shock protein 105 kDa	HSPH1	16	10	3	4	2	15	5	HSPH1	0	19.181	1.255	0.63562	1.0714	0.36652	1.3701	0.94886	0.94531	0.71896	1.15948	-0.0811406	-0.476017	0.213478	245730000	71307000	88400000	86024000	40307000	18637000	11214000	10456000	30074000	9842900	7197700	13034000	15186000	4426100	8178700	2581500	381460000	119330000	112700000	149430000	93158000	32542000	26644000	33971000
E9PN78;Q4KMG0-2;Q4KMG0;H0YEX4	Cell adhesion molecule-related/down-regulated by oncogenes	CDON	2	1	1	1	2	1	1	CDON	0.0263	1.7052	0	0	0	0.94524	1.1594	0	0	0.94524	1.1594	#NUM!	-0.0812474	0.213378	104870000	27988000	41693000	35185000	64596000	34322000	16910000	13365000	40550000	13977000	10578000	15994000	37275000	19852000	8117900	9304900	189450000	54719000	60368000	74362000	33949000	20252000	7910000	5787000
P53618;E9PP73;E9PP63;E9PKQ1	Coatomer subunit beta	COPB1	13	9	8	0	0	2	1	COPB1	0	17.729	3.1107	2.6598	0	0	1.1588	0	2.88525	0	1.1588	1.5287	#NUM!	0.212632	231890000	47393000	60317000	124180000	203820000	53133000	33971000	116720000	0	0	0	0	0	0	0	0	46905000	15027000	12974000	18903000	20137000	10363000	4838700	4934900
P12236;I7HJJ0	ADP/ATP translocase 3;ADP/ATP translocase 3, N-terminally processed	SLC25A6	24	23	20	16	14	18	16	SLC25A6	0	178.19	1.7838	0.52576	1.5357	0.71502	1.6759	0.63638	1.15478	1.12536	1.15614	0.207618	0.170387	0.209316	6815500000	1596000000	2163700000	3055700000	1231800000	592250000	313840000	325690000	1801800000	580290000	529600000	691940000	407460000	172250000	106550000	128660000	3715300000	1014500000	1179500000	1521300000	2029800000	902570000	563270000	563920000
Q9GZM7;Q9GZM7-2;E7EUP2;B4DNS5	Tubulointerstitial nephritis antigen-like	TINAGL1	15	14	7	13	4	10	4	TINAGL1	0	147.12	1.934	0.1808	1.6697	0.14268	2.0885	0.21573	1.0574	0.90619	1.15212	0.0805212	-0.142115	0.204285	2315900000	456450000	954370000	905060000	451080000	284320000	112600000	54156000	1383700000	345120000	475840000	562700000	294220000	151160000	112180000	30873000	896330000	255030000	246350000	394940000	366570000	220500000	82211000	63863000
Q8NC51-3;Q8NC51-4	Plasminogen activator inhibitor 1 RNA-binding protein	SERBP1	27	14	19	14	21	18	16	SERBP1	0	291.7	1.4011	0	0	0	1.1496	0	1.4011	0	1.1496	0.48656	#NUM!	0.201132	295400000	81460000	100980000	112970000	0	0	0	0	0	0	0	0	267050000	204940000	33490000	28618000	151720000	44811000	45776000	61131000	0	0	0	0
Q96LD4;Q96AD0;K7EJ63	Tripartite motif-containing protein 47	TRIM47	7	5	0	0	0	5	0	TRIM47	0	10.119	1.7055	0	0	0	1.1492	0	1.7055	0	1.1492	0.770195	#NUM!	0.20063	78800000	24765000	24347000	29688000	0	0	0	0	0	0	0	0	0	0	0	0	80045000	27298000	21460000	31287000	0	0	0	0
B4DUV6;Q9UJA5	tRNA (adenine(58)-N(1))-methyltransferase non-catalytic subunit TRM6	TRMT6	2	1	0	0	0	2	1	TRMT6	0.003639	3.0433	0	0	0	0	1.1477	0	0	0	1.1477	#NUM!	#NUM!	0.198746	5202600	2119400	1911300	1171900	0	0	0	0	0	0	0	0	0	0	0	0	13362000	3817700	4991700	4552400	12137000	5582900	2895600	3658100
Q09472	Histone acetyltransferase p300	EP300	12	7	1	1	0	7	1	EP300	0	8.3863	1.1722	0	0	0	1.1465	0	1.1722	0	1.1465	0.229219	#NUM!	0.197236	148780000	34732000	67005000	47040000	7184000	3561300	2064500	1558200	4958700	1616700	1614800	1727300	0	0	0	0	92403000	26908000	31441000	34054000	2810900	246440	2354900	209590
Q14739;C9JXK0;C9JES9	Lamin-B receptor	LBR	7	4	3	5	0	4	1	LBR	0	7.4442	1.2336	0.36377	1.3056	0	1.1455	0	0.798685	1.3056	1.1455	-0.324301	0.384713	0.195977	47908000	12268000	19466000	16174000	60657000	27466000	17572000	15618000	45329000	16476000	8189600	20663000	0	0	0	0	40631000	13716000	12069000	14846000	11590000	6467800	3166400	1955700
Q86WJ1-3;Q86WJ1-2;Q86WJ1;Q86WJ1-4;B5MDZ7	Chromodomain-helicase-DNA-binding protein 1-like	CHD1L	8	4	1	2	1	6	1	CHD1L	0	8.4127	1.6568	0	1.3132	0	1.1429	0	1.6568	1.3132	1.1429	0.728399	0.393087	0.192699	43256000	12312000	16249000	14695000	21268000	5038200	3595200	12635000	24206000	8632500	4699800	10874000	7376200	2851600	2392700	2131900	96553000	28690000	31528000	36335000	8673900	3153300	3390300	2130300
P31483-2;C9JTN7;H7BY49;F8WE16	Nucleolysin TIA-1 isoform p40	TIA1	11	11	8	8	6	9	8	TIA1	0	28.573	1.9302	0.58186	1.4833	0.37618	1.8008	0.48338	1.25603	0.92974	1.14209	0.328871	-0.105101	0.191676	857190000	184450000	335310000	337430000	355590000	180610000	59865000	115110000	172240000	51728000	46705000	73811000	43375000	22288000	11747000	9340700	315710000	81075000	99809000	134820000	186010000	90822000	47984000	47199000
Q8IYB8	ATP-dependent RNA helicase SUPV3L1, mitochondrial	SUPV3L1	8	6	0	4	0	8	0	SUPV3L1	0	19.961	0.98267	0	1.3556	0	1.1409	0	0.98267	1.3556	1.1409	-0.0252211	0.438932	0.190172	108160000	30624000	39279000	38261000	0	0	0	0	80134000	24876000	20791000	34468000	0	0	0	0	184830000	57175000	65055000	62599000	0	0	0	0
E9PD53;Q9NTJ3-2;Q9NTJ3	Structural maintece of chromosomes protein;Structural maintece of chromosomes protein 4	SMC4	4	1	0	0	0	3	0	SMC4	0.03184	1.6223	0	0	0	0	1.1393	0	0	0	1.1393	#NUM!	#NUM!	0.188148	10290000	2697000	4025200	3567800	0	0	0	0	0	0	0	0	0	0	0	0	39966000	12872000	11685000	15408000	0	0	0	0
Q9H0A0;E7ESU4;E9PJN6;E9PMU0	N-acetyltransferase 10	NAT10	7	1	2	0	1	2	7	NAT10	0	8.6479	0	0.26075	0	0	1.3613	0.91674	0.26075	0	1.13902	-1.93926	#NUM!	0.187793	6980300	1929200	3158700	1892400	47565000	23739000	17478000	6348600	0	0	0	0	6977800	2470000	3484800	1023000	20959000	7162400	4396900	9399900	162250000	65355000	36078000	60815000
D6RIY6;Q06265;Q06265-2;D6R905;Q06265-3;Q06265-4;D6RAP4;H0Y9L5;D6RA17	Exosome complex component RRP45	EXOSC9	4	0	1	1	1	2	1	EXOSC9	0.025935	1.7347	0	0	0	0	1.139	0	0	0	1.139	#NUM!	#NUM!	0.187768	0	0	0	0	1212300	160360	746360	305620	9669100	3389900	1637300	4641900	21882000	0	21882000	0	20592000	6757200	5267500	8567200	14371000	5512900	2838700	6018900
Q8N9D7;E9PEI4;H0YB16;H0YBZ1;Q8IYN9;H0YBP1;J3QT16;E7ESA6;Q05397-2;Q05397;Q05397-5;B4DWJ1;E5RJQ2;E5RG80;Q05397-6;E5RHK7;E5RHD8;E5RI03;Q05397-3	Focal adhesion kinase 1	PTK2	5	2	1	1	1	2	2	PTK2	0.016373	2.0076	1.1167	0	0	0.52719	1.8031	0.47121	1.1167	0.52719	1.13715	0.159242	-0.923605	0.185429	66624000	20496000	24453000	21675000	18853000	8112900	6813000	3926800	236430	0	0	236430	121810000	60979000	38557000	22275000	255070000	66029000	78367000	110680000	74368000	38182000	18613000	17574000
Q15750;Q15750-2	TGF-beta-activated kinase 1 and MAP3K7-binding protein 1	TAB1	7	4	1	6	0	4	0	TAB1	0	10.802	1.8242	0	1.3744	0	1.1365	0	1.8242	1.3744	1.1365	0.867264	0.458802	0.184598	64484000	11586000	32395000	20503000	21554000	11648000	5597600	4307800	105860000	33041000	25600000	47214000	0	0	0	0	91480000	27097000	32472000	31911000	0	0	0	0
O14578;O14578-4;H7BYJ3;O14578-3;O14578-2;H0YGG8;F5H4K4	Citron Rho-interacting kinase	CIT	31	29	0	1	0	10	0	CIT	0	43.03	1.2951	0	0	0	1.1352	0	1.2951	0	1.1352	0.373063	#NUM!	0.182946	400930000	95571000	172080000	133280000	0	0	0	0	2441300	0	2441300	0	0	0	0	0	110460000	35126000	36715000	38615000	0	0	0	0
Q9H0S4;Q9H0S4-2;F5H1N9	Probable ATP-dependent RNA helicase DDX47	DDX47	11	7	8	7	4	7	7	DDX47	0	23.714	1.9088	0.32106	1.7882	0.37904	1.7127	0.55218	1.11493	1.08362	1.13244	0.156953	0.115859	0.179435	320330000	55729000	125650000	138950000	241680000	116420000	71359000	53902000	223580000	57411000	52046000	114130000	91131000	40769000	35310000	15051000	216970000	56659000	59682000	100630000	165890000	78956000	38883000	48053000
J9JID7;Q03252	Lamin-B2	LMNB2	11	3	10	0	6	1	6	LMNB2	0	12.121	2.1139	0.21422	0	0.35692	0	1.1316	1.16406	0.35692	1.1316	0.219165	-1.48633	0.178364	50225000	8522400	31011000	10692000	323180000	98599000	197370000	27218000	0	0	0	0	206950000	52677000	134610000	19659000	0	0	0	0	194780000	62982000	57925000	73871000
B7Z418;Q13418;E9PM54;E9PNR4;B7Z1I0	Integrin-linked protein kinase	ILK	2	1	1	1	1	2	0	ILK	0.0008489	4.7717	0	0	0	0	1.1305	0	0	0	1.1305	#NUM!	#NUM!	0.176961	17930000	5353600	6715100	5861600	11277000	4197600	1693200	5386400	7553700	2621300	1945300	2987200	5840800	2293500	2751300	795990	16053000	5363000	4071400	6618600	0	0	0	0
A4D1E9;C9J8R7;C9JNI1;A4D1E9-2	GTP-binding protein 10	GTPBP10	5	5	0	2	0	2	0	GTPBP10	0.0016474	4.3949	1.232	0	1.14	0	1.1272	0	1.232	1.14	1.1272	0.301002	0.189034	0.172744	70418000	20817000	23496000	26106000	0	0	0	0	15122000	5309300	3728500	6083800	0	0	0	0	14283000	5107600	4039200	5136700	0	0	0	0
H0Y3P2;D3DQV9;P78344-2;P78344;E9PKF8;H0YE22;H0YCH5	Eukaryotic translation initiation factor 4 gamma 2	EIF4G2	6	2	0	2	0	4	1	EIF4G2	0.011251	2.2981	1.0804	0	1.2797	0	1.1217	0	1.0804	1.2797	1.1217	0.111566	0.355806	0.165687	91984000	27536000	43128000	21319000	0	0	0	0	16435000	5632900	4972800	5829400	0	0	0	0	28659000	9534900	7348700	11775000	9701700	3521100	4862200	1318400
P51659;E7EWE5;P51659-3;P51659-2;G5E9S2;E7ET17;E7ER27;E7EPL9	Peroxisomal multifunctional enzyme type 2;(3R)-hydroxyacyl-CoA dehydrogenase;Enoyl-CoA hydratase 2	HSD17B4	26	19	9	18	5	25	7	HSD17B4	0	239.75	2.0868	0.29479	1.5742	0.11894	1.8635	0.37462	1.1908	0.84657	1.11906	0.251925	-0.240299	0.162287	3210100000	528230000	1648400000	1033400000	334170000	175460000	83839000	74865000	1115900000	281410000	387470000	447010000	133150000	68002000	38868000	26280000	3455900000	706670000	1454600000	1294700000	287830000	152430000	78131000	57265000
J3KTL8;A6NHR9-3;A6NHR9-2;A6NHR9	Structural maintece of chromosomes flexible hinge domain-containing protein 1	SMCHD1	9	5	0	1	0	4	2	SMCHD1	0.0031128	3.7161	1.5806	0	1.1321	0	1.119	0	1.5806	1.1321	1.119	0.660472	0.179001	0.16221	162730000	39067000	63798000	59860000	0	0	0	0	125420000	40489000	31544000	53386000	0	0	0	0	39294000	12127000	12927000	14240000	51622000	34471000	7510900	9640200
Q12904;Q12904-2;D6R937	Aminoacyl tRNA synthase complex-interacting multifunctional protein 1;Endothelial monocyte-activating polypeptide 2	AIMP1	9	6	0	7	1	7	1	AIMP1	0	16.535	1.1279	0	1.1414	0	1.1183	0	1.1279	1.1414	1.1183	0.173639	0.190804	0.161307	176560000	62441000	55952000	58170000	0	0	0	0	126600000	40869000	35097000	50639000	7093600	2760500	2457900	1875100	116390000	38571000	33713000	44111000	9151500	4425100	2198900	2527400
Q04837;E7EUY5;C9K0U8	Single-stranded DNA-binding protein, mitochondrial	SSBP1	8	7	7	5	7	5	6	SSBP1	0	38.411	1.7767	0.63006	1.726	0.57742	1.4812	0.75077	1.20338	1.15171	1.11599	0.267092	0.203777	0.158318	660650000	146240000	233040000	281370000	683510000	283590000	173490000	226420000	387520000	98318000	113650000	175560000	479630000	198190000	157790000	123660000	319010000	80194000	102840000	135970000	445980000	154290000	138300000	153380000
Q71U36-2;Q71U36;F8VQQ4;F8VRZ4;F8VS66;F8VWV9;F8VX09;F8VRK0	Tubulin alpha-1A chain	TUBA1A	29	23	27	26	19	24	21	TUBA1A	0	87.263	1.7076	0.45465	1.4398	0.65968	1.5582	0.67264	1.08113	1.04974	1.11542	0.112533	0.070032	0.157587	3063600000	621700000	1372500000	1069500000	572960000	232500000	198670000	141780000	2150900000	628330000	634460000	888060000	87402000	40127000	24764000	22511000	1347200000	353810000	458910000	534500000	333580000	132190000	105060000	96333000
Q9BQA1;B4DP38	Methylosome protein 50	WDR77	5	3	1	5	1	4	1	WDR77	0	19.497	1.3972	0	1.1111	0	1.1127	0	1.3972	1.1111	1.1127	0.482539	0.151989	0.154065	68540000	19793000	24240000	24506000	16672000	6346600	3875800	6449700	59449000	22611000	15273000	21565000	6827500	3009100	1639200	2179200	59804000	20854000	16692000	22258000	26694000	13370000	7055800	6268700
P11498;B4DN00;E9PS68	Pyruvate carboxylase, mitochondrial	PC	9	4	3	0	0	6	6	PC	0	23.316	1.5175	0.24469	0	0	1.9495	0.26765	0.881095	0	1.10858	-0.182631	#NUM!	0.148706	86540000	17947000	43378000	25215000	48492000	25402000	14492000	8597800	0	0	0	0	0	0	0	0	116980000	29089000	42203000	45684000	145140000	83125000	35378000	26633000
P08107;P08107-2;E7EP94;Q5SP16	Heat shock 70 kDa protein 1A/1B	HSPA1A	26	22	18	20	14	22	18	HSPA1A	0	273.76	1.6358	0.46442	1.1563	0.47531	1.682	0.53414	1.05011	0.815805	1.10807	0.0705405	-0.293704	0.148049	8330800000	1947400000	3108700000	3274700000	2374000000	1177800000	608400000	587830000	4828800000	1491300000	1558500000	1779100000	1067500000	547170000	245700000	274640000	9341900000	2464400000	2775800000	4101600000	1683700000	802220000	404630000	476830000
Q13596-2;Q13596;H0YK42;A6NKH4;Q13596-3;H0YK43	Sorting nexin-1	SNX1	14	7	8	3	5	13	10	SNX1	0	36.2	2.0914	0.24284	1.7977	0.28618	1.8712	0.33409	1.16712	1.04194	1.10264	0.222953	0.0592722	0.140968	385500000	77015000	159220000	149260000	220480000	121320000	59915000	39244000	84276000	24288000	21894000	38094000	177760000	97074000	46702000	33989000	467270000	113060000	147570000	206640000	332960000	168420000	102170000	62366000
Q9Y2S7	Polymerase delta-interacting protein 2	POLDIP2	17	15	10	13	7	14	8	POLDIP2	0	90.656	2.8533	0.11823	1.7178	0.22724	1.8995	0.30495	1.48577	0.97252	1.10223	0.571206	-0.0402002	0.140419	2366100000	344110000	1101400000	920500000	422270000	261080000	119540000	41656000	799360000	225470000	206690000	367190000	180260000	122010000	23260000	34993000	1740500000	404740000	579590000	756130000	239760000	134800000	51800000	53162000
J3KNP2;Q12788	Transducin beta-like protein 3	TBL3	5	0	0	0	0	0	5	TBL3	0.00090416	5.8612	0	0	0	0	0	1.1015	0	0	1.1015	#NUM!	#NUM!	0.139469	0	0	0	0	0	0	0	0	0	0	0	0	0	0	0	0	0	0	0	0	77264000	29980000	16961000	30323000
E9PRN9;E9PIF8;Q96Q25;Q14137	Ribosome biogenesis protein BOP1	BOP1	2	1	0	0	0	0	2	BOP1	0.0036657	3.1079	0	0	0	0	0	1.1012	0	0	1.1012	#NUM!	#NUM!	0.139077	5442500	708300	3604400	1129800	0	0	0	0	0	0	0	0	0	0	0	0	0	0	0	0	31115000	13850000	6458300	10806000
P10909-4;P10909;P10909-5;P10909-2;H0YLK8;E7ERK6;E7ETB4;P10909-3;E5RG36;E5RGB0;E5RH61;E5RJZ5;H0YAS8	Clusterin;Clusterin beta chain;Clusterin alpha chain	CLU	13	10	0	8	1	13	3	CLU	0	37.13	1.8234	0	1.2243	0	1.8977	0.3015	1.8234	1.2243	1.0996	0.866631	0.291957	0.136979	713200000	302670000	210630000	199900000	0	0	0	0	410760000	140580000	104510000	165670000	14280000	6513400	3382700	4384200	592710000	162150000	139960000	290600000	232960000	130210000	55905000	46853000
E9PQ57;P78406;E9PPG9;B0QZ36	mRNA export factor	RAE1	5	4	1	3	1	4	1	RAE1	0	8.1304	1.8518	0	1.4148	0	1.0989	0	1.8518	1.4148	1.0989	0.888928	0.500598	0.13606	195600000	42042000	72854000	80703000	13656000	6894700	4120000	2640900	50968000	15141000	11675000	24152000	13032000	6085000	3912000	3034700	66262000	22026000	17679000	26557000	21123000	11666000	3939100	5517600
P05141;Q9H0C2	ADP/ATP translocase 2;ADP/ATP translocase 2, N-terminally processed	SLC25A5	27	26	19	21	16	20	17	SLC25A5	0	254.1	1.9799	0.50081	1.3739	0.63432	1.6058	0.58469	1.24036	1.00411	1.09525	0.310753	0.00591732	0.131254	64966000000	16433000000	19303000000	29230000000	24373000000	12751000000	4824900000	6796600000	31275000000	9625600000	9059400000	12590000000	16296000000	7324400000	3923800000	5047300000	45989000000	12578000000	14693000000	18718000000	16060000000	7217400000	4393900000	4448300000
B0V043;P26640;B0V044;A2ABF4;Q5SP20	Valine--tRNA ligase	VARS	4	1	0	0	0	4	1	VARS	0.00087032	5.0705	1.4845	0	0	0	1.0943	0	1.4845	0	1.0943	0.569977	#NUM!	0.130008	119350000	79959000	16923000	22463000	0	0	0	0	0	0	0	0	0	0	0	0	104340000	57636000	19024000	27676000	10528000	5027100	1922700	3578500
Q9BSJ8;Q9BSJ8-2;F8VZB1	Extended synaptotagmin-1	ESYT1	5	1	1	1	0	3	1	ESYT1	0.0016194	4.1666	0	0	0	0	1.0936	0	0	0	1.0936	#NUM!	#NUM!	0.129085	10202000	4846700	3176400	2179100	150500000	75670000	38685000	36146000	400210000	5511000	242360000	152340000	0	0	0	0	29506000	10045000	9529600	9931700	11757000	5938100	3923100	1895500
P25685;B4DX52;M0R1D6;M0QZD0;M0QYT3;M0QXK0;M0R080;M0R128	DnaJ homolog subfamily B member 1	DNAJB1	5	4	0	4	0	2	1	DNAJB1	0.00091575	6.0011	0.79681	0	0.93149	0	1.0932	0	0.79681	0.93149	1.0932	-0.327692	-0.102388	0.128557	66765000	23636000	20094000	23036000	0	0	0	0	28156000	9418800	8557100	10180000	0	0	0	0	26700000	8703600	6921700	11075000	34952000	21763000	6456000	6732900
P62195-2;J3QLH6;J3KRP2;J3QSA9;P62195;J3QRR3;J3QRW1;J3QQM1;J3QSE0	26S protease regulatory subunit 8	PSMC5	4	2	1	0	1	3	1	PSMC5	0.0063425	2.7039	1.1984	0	0	0	1.0919	0	1.1984	0	1.0919	0.26111	#NUM!	0.126841	19450000	5729500	6996200	6724800	15034000	9018200	2522000	3494000	0	0	0	0	3173700	2150900	278090	744740	25326000	9460900	6585000	9280500	14667000	8144300	3256500	3266600
H7C2P7;A6NJD9;A8MVT4;A8MYK1;Q16540	39S ribosomal protein L23, mitochondrial	MRPL23	3	3	0	0	1	2	0	MRPL23	0.00086059	4.9222	0.85757	0	0	0	1.09	0	0.85757	0	1.09	-0.221674	#NUM!	0.124328	116280000	34031000	47588000	34660000	0	0	0	0	0	0	0	0	6256700	3851400	2083900	321330	40069000	12721000	12592000	14756000	0	0	0	0
O75367-2;O75367-3;O75367;B4DJC3;D6RCF2	Core histone macro-H2A.1;Histone H2A	H2AFY	11	6	7	3	7	2	9	H2AFY	0	57.719	0.78408	0.45894	1.6682	0.44026	0.74147	1.4375	0.62151	1.05423	1.08949	-0.68615	0.0761897	0.123646	269050000	49152000	183140000	36760000	841340000	259900000	482380000	99062000	54325000	16505000	10989000	26831000	293490000	62904000	191340000	39246000	36967000	16988000	7396000	12583000	407800000	126780000	107970000	173050000
Q9P2I0;H0YJF4	Cleavage and polyadenylation specificity factor subunit 2	CPSF2	10	6	0	1	0	9	4	CPSF2	0	43.988	2.3133	0	0	0	1.7227	0.45475	2.3133	0	1.08872	1.20995	#NUM!	0.12264	135870000	20907000	73998000	40960000	0	0	0	0	6757000	2351200	1600000	2805800	0	0	0	0	268150000	72975000	93689000	101490000	202090000	44013000	39821000	118260000
C9JP16;O75718	Cartilage-associated protein	CRTAP	8	7	4	3	3	6	3	CRTAP	0	9.4311	1.7021	0.23702	1.3015	0.24416	1.6517	0.52509	0.96956	0.77283	1.0884	-0.0445979	-0.371777	0.122202	288870000	62743000	120470000	105660000	159160000	78446000	43747000	36970000	67354000	20924000	19169000	27260000	61052000	27548000	16406000	17097000	191250000	50519000	62445000	78287000	116380000	53877000	29780000	32726000
E9PAL9;Q9H857-2;Q9H857;C9JTZ6;Q9H857-3;Q9H857-4;H7C519;H7C4G8;C9J036	5-nucleotidase domain-containing protein 2	NT5DC2	10	9	6	5	0	7	4	NT5DC2	0	17.838	2.1144	0.31586	1.2927	0	1.9127	0.26404	1.21513	1.2927	1.08837	0.281111	0.370388	0.122169	251500000	54977000	95665000	100850000	116060000	65830000	25466000	24760000	78257000	27439000	20206000	30612000	0	0	0	0	194030000	55382000	54367000	84285000	106200000	60532000	22612000	23052000
K7EIJ8;Q8IYT4-2;Q8IYT4;K7EM02;K7EMW1	Katanin p60 ATPase-containing subunit A-like 2	KATNAL2	3	2	1	1	0	2	1	KATNAL2	0.0016077	4.1424	1.1033	0.375	0	0	1.0848	0	0.73915	0	1.0848	-0.436061	#NUM!	0.117429	154030000	43994000	63166000	46874000	65995000	34695000	16584000	14715000	57312000	21299000	14945000	21069000	0	0	0	0	175650000	50064000	65828000	59758000	53859000	29879000	10852000	13127000
B4DZI8;P35606;D6RBZ7;D6RCL6;D6RBG7;D6RBT6;D6R997	Coatomer subunit beta	COPB2	5	1	1	0	1	3	1	COPB2	0.011881	2.2679	0	0	0	0	1.0839	0	0	0	1.0839	#NUM!	#NUM!	0.116232	19512000	5769900	7207800	6534700	10349000	3881700	2176200	4291100	0	0	0	0	12653000	9143800	2319100	1190400	73526000	25193000	22085000	26249000	14422000	7305900	3999500	3116900
K7EK07;Q71DI3;Q16695;P84243;P68431;K7EMV3;B4DEB1;K7ES00;Q6NXT2;K7EP01	Histone H3;Histone H3.2;Histone H3.1t;Histone H3.3;Histone H3.1;Histone H3.3C	H3F3B;HIST2H3A;HIST3H3;H3F3A;HIST1H3A;H3F3C	7	4	6	3	5	6	7	H3F3B;HIST2H3A;HIST3H3;H3F3A;HIST1H3A;H3F3C	0	308.35	0.54716	0.15635	1.5446	0.15316	0.68728	1.4743	0.351755	0.84888	1.08079	-1.50736	-0.236367	0.112086	4419000000	689420000	3158600000	570900000	12478000000	3509700000	8202000000	765960000	1355000000	431080000	151600000	772290000	9502200000	1790200000	7255800000	456160000	1594500000	639130000	402810000	552530000	4585200000	1445300000	1140500000	1999400000
P55735;P55735-2;B4DXJ1;A8MXL6;E7ERC8	Protein SEC13 homolog	SEC13	11	10	4	7	1	8	2	SEC13	0	38.886	1.9745	0.33076	1.5322	0	1.6877	0.47315	1.15263	1.5322	1.08042	0.204929	0.615605	0.111599	2117600000	703560000	807210000	606870000	183590000	89464000	54324000	39803000	487300000	134370000	137240000	215680000	11590000	6160400	2935200	2494900	800940000	202320000	248110000	350510000	180560000	87361000	46949000	46247000
P68366;A8MUB1;C9JDS9;C9JEV8;C9JQ00;C9JJQ8;C9JDL2;Q9H853	Tubulin alpha-4A chain	TUBA4A	24	20	20	20	16	20	17	TUBA4A	0.001638	4.306	0	0	1.2376	0	1.0799	0	0	1.2376	1.0799	#NUM!	0.307545	0.110898	14054000	3939800	3522200	6591600	0	0	0	0	30593000	8997400	8525100	13070000	10494000	4505300	4214600	1774300	18318000	5955900	5585800	6776300	8383700	3904300	2291100	2188300
Q15149;Q15149-7;Q15149-8;Q15149-9;Q15149-5;Q15149-6;Q15149-2;E9PMV1;H0YDN1;E9PKG0;E9PQ28;E9PIA2	Plectin	PLEC	219	176	102	73	101	178	129	PLEC	0.00095785	6.5886	0.73297	0.37916	1.0795	0.34617	0.92901	1.2299	0.556065	0.712835	1.07946	-0.846675	-0.48836	0.110303	12652000000	3848600000	5907700000	2895400000	4688800000	1736300000	2155700000	796820000	2641000000	875690000	440490000	1324800000	3176000000	794840000	1956700000	424400000	17513000000	5429100000	4360000000	7724300000	6100200000	2088600000	1571000000	2440600000
Q8IXQ6-2;Q8IXQ6;Q8IXQ6-3;G5E9U8;C9K0E5	Poly [ADP-ribose] polymerase 9	PARP9	22	20	6	5	2	15	7	PARP9	0	43.393	1.6883	0.218	1.9857	0.23899	1.8044	0.35323	0.95315	1.11234	1.07882	-0.0692248	0.153604	0.109447	731530000	141450000	368230000	221850000	145670000	75180000	50925000	19562000	124340000	32869000	36882000	54586000	35669000	13190000	18065000	4413900	571370000	133560000	207340000	230470000	179980000	94184000	48730000	37064000
Q9UMS4;F5GY56;H0YGF3;F5H2I0	Pre-mRNA-processing factor 19	PRPF19	6	4	3	2	1	4	3	PRPF19	0	9.0072	1.522	0.3968	1.78	0	1.2996	0.85691	0.9594	1.78	1.07825	-0.0597957	0.831877	0.108698	73046000	19067000	32377000	21601000	141220000	26502000	99381000	15342000	43862000	13975000	9545500	20342000	18163000	6651200	7494500	4017300	297250000	24751000	242510000	29987000	62530000	27483000	10658000	24389000
O75419-2;O75419;O75419-3	Cell division control protein 45 homolog	CDC45	6	0	0	3	0	4	0	CDC45	0.0016013	4.1128	0	0	1.2577	0	1.078	0	0	1.2577	1.078	#NUM!	0.330788	0.108357	0	0	0	0	0	0	0	0	25841000	8385000	7168800	10288000	0	0	0	0	214480000	63180000	70414000	80883000	0	0	0	0
Q3ZCQ8;Q3ZCQ8-2;M0R0C3;M0R2F8;Q330K1;M0R003;M0QXC3;M0R2Z3;M0R303;M0R047;M0R2D2;M0R1Y4	Mitochondrial import inner membrane translocase subunit TIM50	TIMM50	7	5	6	4	3	4	2	TIMM50	0	16.97	1.6002	0.43336	1.627	0.59798	1.7151	0.44042	1.01678	1.11249	1.07776	0.0240076	0.153792	0.108036	169440000	38931000	69265000	61244000	191840000	100950000	37660000	53228000	128360000	56527000	25861000	45976000	285700000	65225000	108340000	112130000	72435000	17677000	22708000	32050000	29428000	17130000	4909200	7388400
Q14315;Q14315-2	Filamin-C	FLNC	154	136	91	84	80	150	102	FLNC	0	323.31	1.7447	0.47844	1.5335	0.57765	1.6767	0.47709	1.11157	1.05558	1.07689	0.152599	0.0780291	0.106878	57972000000	13769000000	22394000000	21808000000	13739000000	7305200000	2900900000	3532800000	16139000000	5359700000	3719500000	7059700000	5598100000	3165000000	1185200000	1247800000	70031000000	19528000000	19854000000	30648000000	13226000000	6707400000	3483500000	3034900000
Q9Y6Q9-2;Q9Y6Q9-3;Q9Y6Q9-5;Q9Y6Q9;C9JCR8;Q9Y6Q9-4	Nuclear receptor coactivator 3	NCOA3	9	5	2	2	0	6	1	NCOA3	0.00093721	6.3245	1.1428	0	1.4947	0	1.0719	0	1.1428	1.4947	1.0719	0.192573	0.579856	0.10017	70539000	19425000	26669000	24445000	34190000	11757000	5847300	16586000	28722000	10377000	6734900	11610000	0	0	0	0	90681000	25826000	38313000	26542000	30231000	15021000	9123100	6086400
O14925;Q5SRD1;E9PB91;B1APJ0;E7EP42;H0Y6X5	Mitochondrial import inner membrane translocase subunit Tim23;Putative mitochondrial import inner membrane translocase subunit Tim23B	TIMM23;TIMM23B	6	5	3	4	4	4	3	TIMM23;TIMM23B	0	26.651	1.6139	0.45265	1.4839	0.67918	1.4031	0.73789	1.03327	1.08154	1.07049	0.0472243	0.113087	0.0982781	750980000	181930000	281160000	287880000	76951000	37055000	20544000	19351000	220640000	72747000	58599000	89290000	253010000	104340000	69706000	78972000	255370000	76317000	68167000	110890000	319030000	132490000	79073000	107470000
G8JLK7;Q9H6R4-2;Q9H6R4-4;Q9H6R4;Q9H6R4-3	Nucleolar protein 6	NOL6	4	0	1	1	0	0	2	NOL6	0.0076125	2.5868	0	0	0	0	0	1.0657	0	0	1.0657	#NUM!	#NUM!	0.0918014	0	0	0	0	48303000	10976000	29263000	8063400	5876800	1063900	1352500	3460300	0	0	0	0	0	0	0	0	40998000	10466000	18438000	12094000
O75177;O75177-2;H0YDW4;O75177-4;O75177-3;O75177-5	Calcium-responsive transactivator	SS18L1	4	3	4	2	3	3	3	SS18L1	0	32.211	2.5182	0.27237	1.5797	0.32186	1.7328	0.39623	1.39529	0.95078	1.06451	0.48056	-0.0728165	0.0901963	123680000	23432000	54483000	45767000	377080000	183890000	134420000	58776000	115140000	32240000	34733000	48166000	142050000	73511000	42981000	25555000	98420000	23868000	29402000	45150000	170450000	79855000	57177000	33419000
Q8WUM4;Q8WUM4-2;F8WDK9	Programmed cell death 6-interacting protein	PDCD6IP	7	4	2	1	0	3	4	PDCD6IP	0.0016313	4.2657	1.5881	0.36127	0	0	1.688	0.44074	0.974685	0	1.06437	-0.0369921	#NUM!	0.0899998	61232000	18748000	19301000	23184000	20316000	11923000	4102600	4289500	11521000	4239000	3137600	4144600	0	0	0	0	36263000	9671300	8834500	17757000	41956000	21514000	9251900	11190000
Q9ULJ6;Q9ULJ6-2;E7EWM3;Q8NF64-3;Q8NF64-2;Q8NF64	Zinc finger MIZ domain-containing protein 1;Zinc finger MIZ domain-containing protein 2	ZMIZ1;ZMIZ2	6	5	0	1	0	5	0	ZMIZ1;ZMIZ2	0.00089445	5.6265	1.4581	0	1.2284	0	1.0613	0	1.4581	1.2284	1.0613	0.54409	0.29678	0.0858325	101810000	33298000	38052000	30457000	0	0	0	0	17037000	5614000	4061200	7361800	0	0	0	0	122260000	47641000	35089000	39533000	0	0	0	0
A6NGQ3;H3BPX2;Q5VST9;Q5VST9-2;Q5VST9-6;H0Y411;F8W8T3;Q5VST9-3;H3BQA7;Q5VST9-5	Obscurin	OBSCN	5	2	0	1	0	2	2	OBSCN	0.032315	1.6144	0.98552	0	0	0	1.3716	0.74871	0.98552	0	1.06015	-0.0210429	#NUM!	0.0842752	46300000	10737000	21741000	13822000	0	0	0	0	36004000	11974000	9816100	14214000	0	0	0	0	102290000	29280000	31272000	41743000	100940000	44916000	22867000	33154000
Q02809;B4DR87;Q5JXB7;Q5JXB9;Q5JXB8	Procollagen-lysine,2-oxoglutarate 5-dioxygenase 1	PLOD1	24	14	7	10	1	24	11	PLOD1	0	62.721	1.9102	0.38603	1.38	0	1.6927	0.42209	1.14811	1.38	1.0574	0.199267	0.464668	0.0805144	1036200000	262550000	319260000	454390000	279050000	145500000	60380000	73163000	409070000	131210000	111750000	166110000	23919000	11603000	6437900	5878500	1770200000	480940000	532530000	756740000	349060000	186760000	79354000	82946000
F8W9R9;O75448-2;O75448;F5H5K2;F5H0K1;F5GY88;B4DDR8;E9PFL1;B9TX62	Mediator of RNA polymerase II transcription subunit 24	MED24	11	6	0	4	1	11	2	MED24	0	17.608	2.1166	0	1.3749	0	1.7656	0.34767	2.1166	1.3749	1.05663	1.08175	0.459327	0.0794771	148580000	26249000	77329000	45002000	0	0	0	0	59016000	14779000	28979000	15258000	18514000	5105200	11583000	1825600	159300000	44638000	51349000	63317000	56214000	19852000	28966000	7396000
O43813;E9PHS0;F8WDS9;H7C2E3	LanC-like protein 1	LANCL1	19	19	14	15	11	17	13	LANCL1	0	323.31	1.9153	0.1253	1.7232	0.26307	1.7817	0.33134	1.0203	0.993135	1.05652	0.0289934	-0.00993825	0.0793201	57273000000	9837000000	28233000000	19203000000	28468000000	17318000000	8201300000	2949100000	17380000000	4834600000	4408900000	8136700000	13328000000	8897800000	1979800000	2450700000	29122000000	6908000000	10145000000	12069000000	29168000000	16537000000	6896900000	5733900000
Q96DV4;B3KN96	39S ribosomal protein L38, mitochondrial	MRPL38	4	2	0	3	0	4	0	MRPL38	0	18.239	1.0129	0	1.0635	0	1.056	0	1.0129	1.0635	1.056	0.0184917	0.08882	0.0786098	34370000	7400600	16296000	10673000	0	0	0	0	27427000	10511000	6763400	10152000	0	0	0	0	33027000	10289000	11638000	11101000	0	0	0	0
Q5JP53;P07437;Q5ST81;E9PBJ4	Tubulin beta chain	TUBB	27	26	24	26	21	24	22	TUBB	0	161.5	1.7233	0.41487	1.567	0.47957	1.6119	0.49975	1.06909	1.02329	1.05583	0.0963766	0.033208	0.0783707	13875000000	2753000000	6348600000	4773400000	11048000000	5413300000	3221200000	2413200000	6715300000	1961700000	1881700000	2871900000	3621700000	1726200000	1011000000	884490000	6634700000	1710700000	2194600000	2729400000	5204300000	2404300000	1496500000	1303500000
Q9UNX4	WD repeat-containing protein 3	WDR3	3	1	0	0	0	0	3	WDR3	0	12.473	0	0	0	0	0	1.0558	0	0	1.0558	#NUM!	#NUM!	0.0783366	0	0	0	0	0	0	0	0	0	0	0	0	0	0	0	0	0	0	0	0	32696000	12122000	7799600	12775000
O75027;O75027-2;B4DGL8;G3XAC4;E9PJR8;E9PNQ5	ATP-binding cassette sub-family B member 7, mitochondrial	ABCB7	7	2	4	4	5	3	4	ABCB7	0	9.6348	1.0217	0.56368	1.4774	0.607	1.486	0.62145	0.79269	1.0422	1.05373	-0.335171	0.0596322	0.0754984	26067000	6177600	12157000	7732700	113650000	38319000	50545000	24790000	37968000	11164000	11524000	15280000	103870000	38714000	22473000	42679000	22978000	5467800	9330600	8180100	253440000	71285000	127630000	54528000
E9PK01;P29692;E9PRY8;P29692-3;P29692-2;E9PMW7;E9PPR1;E9PL12;E9PQ49;E9PI39;E9PN91;E9PL71;H0YCK7;E9PQZ1;P29692-4;E9PNW6;E9PKK3;E9PK72;E9PJD0;E9PK06	Elongation factor 1-delta	EEF1D	6	5	3	6	3	5	4	EEF1D	0	15.597	1.6299	0.43966	1.3287	0.47925	1.4146	0.68874	1.03478	0.903975	1.05167	0.0493241	-0.145645	0.0726821	445800000	105720000	163280000	176800000	105120000	39656000	40486000	24977000	123190000	41054000	24149000	57983000	75943000	36448000	18703000	20792000	157220000	50330000	41329000	65566000	129170000	60701000	30404000	38066000
Q6Y7W6-4;Q6Y7W6;I1E4Y6;Q6Y7W6-3;E7ESB6;C9JHW1;E9PC50;C9JW88;F8WCD5;C9JPV7;C9JXQ0;C9J0V6;C9JHT0;C9JRZ2;C9JH18	PERQ amino acid-rich with GYF domain-containing protein 2	GIGYF2	7	5	1	0	0	6	0	GIGYF2	0	12.059	1.3837	0	0	0	1.0468	0	1.3837	0	1.0468	0.468531	#NUM!	0.0659858	114390000	30723000	41951000	41713000	45427000	28993000	8443200	7990800	0	0	0	0	0	0	0	0	171730000	59547000	54533000	57647000	0	0	0	0
I3L0N3;B4DFA2;P46459;K7EQD6;I3L2G1;I3L338;I3L0L3	Vesicle-fusing ATPase	NSF	11	3	6	3	1	5	5	NSF	0	8.7151	1.1079	0.4258	0.82123	0	1.4803	0.61096	0.76685	0.82123	1.04563	-0.382984	-0.284142	0.0643724	61653000	27497000	14053000	20103000	64298000	29823000	14011000	20464000	36632000	16581000	5824000	14228000	5948000	143050	1990000	3814900	100840000	29900000	32428000	38510000	93188000	36875000	32040000	24273000
Q9NRK6	ATP-binding cassette sub-family B member 10, mitochondrial	ABCB10	7	4	0	5	0	5	0	ABCB10	0	11.988	1.3947	0	1.365	0	1.0456	0	1.3947	1.365	1.0456	0.479955	0.448901	0.064331	68355000	21526000	29610000	17218000	0	0	0	0	76818000	26744000	18147000	31928000	0	0	0	0	49059000	18887000	15027000	15145000	0	0	0	0
Q14165;F5H1S8;H0YG07;F5GX14	Malectin	MLEC	10	9	7	6	9	4	9	MLEC	0	100.45	1.5949	0.31878	1.5895	0.41811	1.5935	0.49388	0.95684	1.0038	1.04369	-0.0636504	0.00547904	0.0616933	542630000	114200000	226990000	201440000	470540000	252540000	119820000	98177000	105550000	27863000	31960000	45728000	396910000	193050000	118790000	85078000	148450000	40802000	44841000	62808000	530250000	269380000	129440000	131430000
Q6P158;H7C109;Q6P158-2;F8WAZ3	Putative ATP-dependent RNA helicase DHX57	DHX57	12	6	3	1	1	11	4	DHX57	0	16.044	1.2257	0.3199	0	0	1.5015	0.58399	0.7728	0	1.04275	-0.371833	#NUM!	0.0603864	74749000	23603000	26184000	24962000	19005000	11179000	3296200	4529300	0	0	0	0	0	0	0	0	129100000	37124000	43353000	48620000	23043000	12299000	4193000	6550100
P63173;J3KT73;J3QL01;J3KSP2	60S ribosomal protein L38	RPL38	5	4	4	5	3	5	3	RPL38	0	56.003	2.0655	0.23223	1.5309	0.28783	1.761	0.32051	1.14887	0.909365	1.04075	0.200209	-0.137069	0.0576305	772520000	139300000	345350000	287880000	149250000	78915000	49149000	21182000	157480000	49831000	36759000	70893000	39969000	21741000	8580400	9647400	303480000	82027000	89934000	131510000	88132000	47041000	22002000	19088000
P21333-2;P21333;Q5HY54;E9PHF0;F8WE98;H0Y5C6;H0Y5F3;H7C2E7	Filamin-A	FLNA	122	111	90	72	63	115	90	FLNA	0	323.31	1.2609	0.45578	1.4948	0.38462	1.6711	0.40994	0.85834	0.93971	1.04052	-0.220379	-0.0897125	0.0573047	48658000000	8650900000	28682000000	11325000000	12280000000	5135600000	4535700000	2608300000	5139800000	1544200000	1351100000	2244500000	2462400000	1086100000	800520000	575790000	29799000000	7675200000	9549900000	12574000000	10505000000	5077000000	3191900000	2235700000
Q9UKF6;G5E9W3;C9JZH6	Cleavage and polyadenylation specificity factor subunit 3	CPSF3	11	8	3	2	0	9	5	CPSF3	0	41.341	1.638	0.32149	1.4564	0	1.7245	0.35601	0.979745	1.4564	1.04025	-0.0295218	0.542407	0.0569372	828570000	201610000	354730000	272230000	23499000	11719000	7303200	4476100	28335000	6926700	9026600	12382000	0	0	0	0	312970000	71204000	101350000	140420000	54305000	27960000	11388000	14957000
Q13885	Tubulin beta-2A chain	TUBB2A	27	27	24	27	21	24	22	TUBB2A	0.0075758	2.5408	0	0	0	0	1.3733	0.70336	0	0	1.03833	#NUM!	#NUM!	0.054265	98687000	21357000	41320000	36010000	74041000	32602000	19383000	22056000	92530000	24492000	33998000	34040000	55489000	21172000	20839000	13478000	76161000	21944000	27398000	26819000	72610000	32596000	19790000	20224000
Q9NVH1-3;Q9NVH1;B4DGD5;F5H1N1;Q9NVH1-2;B1AK20;Q9UMU8;Q5TH61	DnaJ homolog subfamily C member 11	DNAJC11	7	1	2	3	2	4	4	DNAJC11	0	9.6848	0	0.46971	1.1812	0.62768	1.5104	0.56534	0.46971	0.90444	1.03787	-1.09016	-0.144903	0.0536257	12381000	4105000	2855000	5420900	20379000	10724000	3934700	5720700	43561000	13976000	11142000	18443000	78996000	38123000	21122000	19751000	70196000	17529000	21622000	31046000	103550000	52945000	24307000	26300000
Q9H7H0-2;Q9H7H0;Q9H7H0-3;G3V4P2;G3V3X6;G3V353;G3V4H5;B4E298	Methyltransferase-like protein 17, mitochondrial	METTL17	4	3	1	1	0	3	1	METTL17	0.00082713	4.4245	1.1995	0	0	0	1.0362	0	1.1995	0	1.0362	0.262433	#NUM!	0.0513025	62849000	16413000	23840000	22597000	11127000	5803900	2947400	2375600	7064300	2010500	2114700	2939100	0	0	0	0	40041000	12405000	12891000	14745000	9313500	4912200	2413100	1988200
P53007	Tricarboxylate transport protein, mitochondrial	SLC25A1	8	8	7	7	5	5	7	SLC25A1	0	67.742	1.7423	0.39068	1.5024	0.4233	1.5621	0.50985	1.06649	0.96285	1.03598	0.0928704	-0.054617	0.0509892	1239400000	310910000	387380000	541140000	302190000	164130000	65860000	72200000	528990000	165360000	148660000	214970000	209280000	100400000	45413000	63466000	641430000	167900000	217450000	256090000	206660000	91739000	63588000	51338000
Q8N163;Q8N163-2;H0YB24;G3V119;E5RFJ3;H0YC69;E5RGU7;H0YC58;E5RHJ4;E5RHH8	Cell cycle and apoptosis regulator protein 2	CCAR2	22	19	4	10	4	21	7	CCAR2	0	60.053	1.7913	0.43696	1.3462	0.41006	1.3897	0.6816	1.11413	0.87813	1.03565	0.155918	-0.187494	0.0505365	1309600000	260350000	567840000	481450000	669230000	61650000	52914000	554670000	267530000	81211000	73944000	112380000	53596000	22811000	20207000	10578000	1608300000	472740000	489900000	645640000	180090000	78648000	47523000	53922000
Q8TDB6;Q8TDB6-2	E3 ubiquitin-protein ligase DTX3L	DTX3L	23	19	2	3	0	19	8	DTX3L	0	156.42	2.0595	0.23374	2.0962	0	1.7437	0.32195	1.14662	2.0962	1.03283	0.197387	1.06778	0.0465958	1088100000	204190000	557600000	326270000	39127000	22607000	11525000	4995600	54248000	22810000	12307000	19131000	0	0	0	0	1090500000	419740000	311950000	358800000	297180000	163330000	69676000	64175000
P62937;F8WE65;C9J5S7;Q567Q0;Q9Y536;F5H284;E5RIZ5;A2BFH1	Peptidyl-prolyl cis-trans isomerase A;Peptidyl-prolyl cis-trans isomerase A, N-terminally processed;Peptidyl-prolyl cis-trans isomerase	PPIA	13	12	9	7	8	9	11	PPIA	0	55.797	1.691	0.53581	1.4844	0.45758	1.4588	0.60606	1.1134	0.97099	1.03243	0.154978	-0.0424717	0.046044	3669700000	774270000	1608200000	1287300000	1138300000	528350000	261880000	348090000	996410000	300270000	231910000	464240000	980660000	507730000	222910000	250020000	1542000000	425650000	461490000	654880000	2472900000	1098700000	526100000	848160000
M0R2B7;P28340;M0QZR8;M0QXE6;M0QZB4;M0QXQ2	DNA polymerase;DNA polymerase delta catalytic subunit	POLD1	5	0	0	1	0	5	0	POLD1	0.00092507	6.1135	0	0	0	0	1.0277	0	0	0	1.0277	#NUM!	#NUM!	0.0394192	0	0	0	0	0	0	0	0	2575600	860390	588610	1126600	0	0	0	0	67160000	20130000	20567000	26464000	0	0	0	0
Q9BQE9-4;Q9BQE9;F8WE18;F8WDZ4;Q9BQE9-2;Q9BQE9-3;I3L4D5	B-cell CLL/lymphoma 7 protein family member B	BCL7B	6	2	3	1	2	3	4	BCL7B	0	11.072	2.0833	0.21315	1.5161	0.30156	1.7585	0.29571	1.14823	0.90883	1.0271	0.199405	-0.137918	0.0385837	516110000	82696000	263420000	170000000	392740000	209630000	128910000	54203000	103360000	30781000	35403000	37174000	299010000	168710000	73028000	57266000	307500000	78584000	107520000	121390000	441510000	215020000	147130000	79364000
O00178;F5H716;B0QY59	GTP-binding protein 1	GTPBP1	3	1	2	1	1	2	0	GTPBP1	0.00092251	6.0789	0	0.30722	0	0	1.0269	0	0.30722	0	1.0269	-1.70266	#NUM!	0.0382957	1107900000	344410000	383460000	380020000	112770000	65690000	30329000	16754000	9658900	2028400	3230000	4400500	75592000	40414000	20659000	14519000	735700000	258200000	228840000	248660000	0	0	0	0
E7EU96;Q8NEV1;P68400	Casein kinase II subunit alpha 3;Casein kinase II subunit alpha	CSNK2A1;CSNK2A3	5	5	2	3	0	3	1	CSNK2A1;CSNK2A3	0	15.941	1.4086	0.3201	1.1111	0	1.0268	0	0.86435	1.1111	1.0268	-0.210312	0.151989	0.0381552	135660000	29433000	47854000	58373000	29574000	13626000	9330700	6617300	52128000	16672000	14621000	20835000	0	0	0	0	48676000	14203000	15195000	19277000	29228000	14312000	5797100	9118400
P22087;M0R0P1;M0R299;M0QXL5;M0R2Q4;M0R2U2;M0R1H0;M0R2B0	rRNA 2-O-methyltransferase fibrillarin	FBL	6	4	6	3	5	5	5	FBL	0	112.59	0.76345	0.28665	1.6424	0.37069	0.90919	1.1429	0.52505	1.00655	1.02605	-0.929473	0.00941167	0.037094	314010000	62310000	201900000	49796000	401760000	140210000	218850000	42705000	78200000	26515000	12558000	39127000	215250000	52280000	140640000	22329000	130090000	46701000	39918000	43475000	363340000	123070000	97345000	142920000
P08574	Cytochrome c1, heme protein, mitochondrial	CYC1	4	3	1	1	0	2	2	CYC1	0	26.698	1.6846	0.45296	0	0	1.6069	0.44398	1.06878	0	1.02544	0.0959649	#NUM!	0.0362431	106260000	23039000	41275000	41948000	21657000	10995000	5140900	5520500	4669500	1388800	1221100	2059600	0	0	0	0	24446000	6735500	7690200	10020000	54874000	29231000	14683000	10960000
Q9BRJ7;K7ENA3;K7EIN2;Q9BRJ7-2;Q96DE0-3;Q96DE0	Protein syndesmos	NUDT16L1	7	6	2	2	2	2	3	NUDT16L1	0	17.322	1.5797	0.34704	1.5224	0.46441	1.6605	0.38963	0.96337	0.993405	1.02507	-0.0538381	-0.00954609	0.0357154	594380000	115110000	267940000	211340000	31869000	15201000	8939600	7728600	18945000	7342800	4081300	7521400	29544000	14231000	6954900	8358100	41961000	8586400	14692000	18683000	84063000	44886000	20197000	18980000
B4DVE7;P50995;H0Y6E1	Annexin A11	ANXA11	5	3	0	3	0	3	1	ANXA11	0	8.1584	1.2761	0	1.2501	0	1.0243	0	1.2761	1.2501	1.0243	0.351741	0.322044	0.0346383	49198000	10950000	25115000	13132000	0	0	0	0	28484000	7795000	8750400	11939000	0	0	0	0	30497000	9636300	10979000	9882000	9710600	4787800	2634300	2288500
O43818	U3 small nucleolar RNA-interacting protein 2	RRP9	6	2	3	1	3	1	4	RRP9	0.00163	4.2627	0.90053	0.26756	0	0.43807	0	1.0235	0.584045	0.43807	1.0235	-0.775849	-1.19077	0.0335111	32885000	8458000	15526000	8901500	59677000	27947000	23836000	7894300	5846000	1743700	784960	3317300	50315000	15048000	24894000	10373000	4255800	1662600	1041300	1551900	58446000	20818000	15776000	21852000
P30837;H0Y2X5;H0YMG7;O94788-4;O94788-2;O94788-3;P00352;P47895;O94788	Aldehyde dehydrogenase X, mitochondrial	ALDH1B1	6	3	3	5	3	5	4	ALDH1B1	0	20.699	1.374	0.42574	1.3748	1.0111	1.3582	0.68871	0.89987	1.19295	1.02346	-0.152211	0.254534	0.0334477	108050000	24543000	47324000	36187000	70480000	33927000	17811000	18742000	108030000	34964000	26457000	46609000	61955000	25722000	13236000	22997000	79174000	25421000	24734000	29019000	122300000	53391000	32188000	36722000
Q96BR5	Cytochrome c oxidase assembly factor 7	COA7	7	5	3	3	2	4	3	COA7	0	10.184	2.2702	0.48918	1.6287	0.47234	1.5599	0.48698	1.37969	1.05052	1.02344	0.464344	0.0711036	0.0334265	232830000	48091000	84777000	99958000	61098000	30693000	14196000	16208000	126070000	31589000	39283000	55196000	71356000	34293000	19063000	18001000	81692000	22572000	23768000	35352000	47850000	19894000	18533000	9422800
Q01082;Q01082-3;Q01082-2;F8W6C1	Spectrin beta chain, non-erythrocytic 1	SPTBN1	21	11	1	0	1	8	7	SPTBN1	0	18.211	1.2049	0	0	0	1.2812	0.76402	1.2049	0	1.02261	0.268913	#NUM!	0.032256	208450000	43189000	112000000	53264000	4755200	1409800	2856500	488810	0	0	0	0	4130200	1264400	2570500	295320	119640000	35415000	39438000	44790000	93243000	42034000	26691000	24517000
Q96A35	39S ribosomal protein L24, mitochondrial	MRPL24	2	2	0	0	0	1	0	MRPL24	0.00086881	5.0445	1.074	0	0	0	1.0224	0	1.074	0	1.0224	0.102994	#NUM!	0.0319597	119540000	33815000	44981000	40741000	0	0	0	0	0	0	0	0	0	0	0	0	33213000	12474000	10764000	9975300	0	0	0	0
Q71UI9;P0C0S5;C9J0D1;Q71UI9-3;Q71UI9-4;Q71UI9-2;C9J386;Q71UI9-5	Histone H2A.V;Histone H2A.Z;Histone H2A	H2AFV;H2AFZ	4	4	4	4	4	4	4	H2AFV;H2AFZ	0	27.059	0.58259	0.1961	1.4575	0.4132	0.74599	1.2948	0.389345	0.93535	1.02039	-1.36088	-0.0964218	0.0291277	655430000	126030000	454660000	74742000	2109100000	629860000	1368000000	111290000	202100000	72529000	28570000	101000000	1945700000	398600000	1446700000	100420000	279560000	121650000	76721000	81192000	806110000	255480000	224510000	326130000
O75962-2;O75962;O75962-5;O75962-4;E7EWP2;E7EPJ7;F5H228;H7C1X7;O75962-3	Triple functional domain protein	TRIO	7	4	0	0	0	3	0	TRIO	0.00087336	5.1263	1.661	0	0	0	1.0189	0	1.661	0	1.0189	0.732052	#NUM!	0.0270125	79180000	12612000	36736000	29833000	0	0	0	0	0	0	0	0	0	0	0	0	11603000	7486400	2085100	2031800	0	0	0	0
P23284	Peptidyl-prolyl cis-trans isomerase B	PPIB	8	7	5	6	6	5	8	PPIB	0	35.686	1.5519	0.37281	1.5258	0.3651	1.4344	0.60056	0.962355	0.94545	1.01748	-0.0553589	-0.0809269	0.0250004	457600000	104800000	183420000	169390000	99450000	53496000	22884000	23070000	117530000	35965000	30238000	51328000	149900000	77192000	38488000	34221000	179070000	47450000	55929000	75686000	398490000	176330000	105410000	116750000
Q09666	Neuroblast differentiation-associated protein AHNAK	AHNAK	14	7	3	4	2	8	2	AHNAK	0	20.359	0.9929	1.8208	1.1922	10.855	1.0167	0	1.40685	6.0236	1.0167	0.492469	2.59063	0.023894	225420000	65822000	90038000	69560000	101860000	19370000	35961000	46530000	44454000	15801000	12751000	15902000	75423000	2713500	30809000	41901000	233120000	84192000	64350000	84578000	16617000	8608200	3762500	4246100
P11216;H0Y4Z6	Glycogen phosphorylase, brain form	PYGB	26	14	7	14	7	22	10	PYGB	0	108.42	0.62262	1.5804	0.4313	1.5144	0.753	1.2777	1.10151	0.97285	1.01535	0.139483	-0.0397107	0.0219771	453280000	176900000	135050000	141330000	99470000	33930000	17583000	47957000	371410000	207460000	78336000	85618000	78095000	26762000	9785900	41548000	1005100000	381880000	334620000	288570000	219370000	82753000	45140000	91478000
Q13085-4	Acetyl-CoA carboxylase 1;Biotin carboxylase	ACACA	60	50	2	17	0	50	12	ACACA	0	182.42	1.732	0.33925	1.6765	0	1.6431	0.38726	1.03563	1.6765	1.01518	0.0505017	0.745452	0.0217356	1854300000	429240000	712100000	712940000	36111000	18591000	9376900	8142800	258440000	77317000	61215000	119910000	0	0	0	0	2207400000	602910000	660550000	943950000	230510000	110900000	62471000	57142000
Q92945;M0R0I5;M0QYH3;M0QXW7;M0R0C6;M0R3J3;M0R251;M0QYG1	Far upstream element-binding protein 2	KHSRP	21	18	8	7	6	17	15	KHSRP	0	55.957	2.1011	0.29574	1.671	0.33404	1.6041	0.42425	1.19842	1.00252	1.01418	0.261134	0.00363102	0.0203066	1348900000	266900000	560360000	521630000	307530000	178940000	72644000	55943000	196620000	57413000	50406000	88800000	197390000	94717000	63407000	39268000	1086400000	295780000	321130000	469520000	484310000	246250000	115210000	122850000
Q8WWN8;G5E9Y3;B4DIT1;Q05CH1	Arf-GAP with Rho-GAP domain, ANK repeat and PH domain-containing protein 3	ARAP3	6	2	0	0	0	3	3	ARAP3	0.0023734	3.9308	1.2363	0	0	0	1.4562	0.57064	1.2363	0	1.01342	0.306029	#NUM!	0.0192322	31355000	7775200	11471000	12108000	0	0	0	0	0	0	0	0	0	0	0	0	39484000	13467000	10198000	15819000	8728400	3602200	3267100	1859000
Q9UEW8	STE20/SPS1-related proline-alanine-rich protein kinase	STK39	15	12	8	11	5	10	5	STK39	0	32.824	1.4797	0.34704	1.5824	0.42181	1.4704	0.55586	0.91337	1.00211	1.01313	-0.130729	0.00303368	0.0188193	923170000	191830000	429210000	302130000	712840000	329370000	221450000	162020000	747330000	261870000	178030000	307430000	252270000	131090000	64297000	56889000	721520000	210600000	238860000	272070000	346880000	154990000	96013000	95877000
P10253;I3L0S5;I3L3L3	Lysosomal alpha-glucosidase;76 kDa lysosomal alpha-glucosidase;70 kDa lysosomal alpha-glucosidase	GAA	9	4	8	1	6	3	5	GAA	0	18.672	1.2757	0.4566	1.1028	0.44001	1.335	0.69085	0.86615	0.771405	1.01293	-0.207311	-0.37444	0.0185274	123410000	32781000	47221000	43404000	232990000	105410000	70200000	57378000	13290000	4411700	4324300	4554000	107100000	48455000	30152000	28493000	35276000	10699000	10926000	13652000	224510000	88990000	78087000	57435000
P34897-3;P34897;P34897-2;B4DLV4;G3V2Y4;H0YIZ0;G3V5L0;G3V540;G3V4W5;G3V2D2;G3V241;G3V3Y8;G3V4T0;G3V4X0;G3V2W0;G3V2E4;B4DPM9;P34896-3;P34896-2;P34896	Serine hydroxymethyltransferase, mitochondrial;Serine hydroxymethyltransferase	SHMT2	8	7	0	3	2	4	1	SHMT2	0	8.988	1.4112	0	1.1322	0.42152	1.0127	0	1.4112	0.77686	1.0127	0.496922	-0.364273	0.0182069	141390000	49460000	43927000	48008000	0	0	0	0	62849000	21426000	14217000	27207000	13142000	6058400	3860800	3222500	33600000	12118000	8840400	12642000	41616000	29476000	3865600	8274900
F5H698;B4DER1;Q9P2J5;B4DJ10	Leucine--tRNA ligase, cytoplasmic	LARS	9	2	2	0	1	4	3	LARS	0.00093023	6.2146	0	0	0	0	1.1789	0.84346	0	0	1.01118	#NUM!	#NUM!	0.0160398	3897000	783410	1153300	1960300	31621000	9987900	10931000	10702000	0	0	0	0	10310000	2698400	4368500	3243400	78506000	26927000	25180000	26399000	37720000	14979000	11374000	11367000
P48681	Nestin	NES	23	4	3	0	12	10	11	NES	0	19.17	1.1524	0.32613	0	0.25326	0.74139	1.2803	0.739265	0.25326	1.01084	-0.435836	-1.98131	0.0155618	127060000	35105000	59380000	32580000	48318000	15173000	28473000	4671600	0	0	0	0	152610000	33686000	99269000	19659000	134590000	58524000	34969000	41095000	135040000	43320000	34187000	57535000
Q96EE3;Q96EE3-1;K7ELV2;K7EP88;K7ENI5;K7EPZ5	Nucleoporin SEH1	SEH1L	12	11	3	6	0	7	3	SEH1L	0	50.945	1.865	0.36691	1.5015	0	1.5248	0.49619	1.11596	1.5015	1.01049	0.158279	0.586404	0.0150622	709020000	131590000	327600000	249840000	92139000	43364000	30918000	17857000	139600000	42524000	36911000	60166000	0	0	0	0	189600000	48523000	60740000	80339000	123640000	60099000	30514000	33023000
F5H039;Q9NQX3;Q9NQX3-2;F8W7D6;G3V582;H0YJ30;G3V4R0;G3V355	Gephyrin;Molybdopterin adenylyltransferase;Molybdopterin molybdenumtransferase	GPHN	14	10	4	1	0	7	11	GPHN	0	29.215	1.6481	0.30088	0	0	1.6902	0.33068	0.97449	0	1.01044	-0.0372807	#NUM!	0.0149837	333290000	63578000	144910000	124800000	65880000	35553000	17207000	13120000	4287900	1380800	1330100	1576900	0	0	0	0	136570000	33935000	48348000	54285000	209520000	97249000	64393000	47876000
P08238;Q5T9W8;Q58FF6;F8W026	Heat shock protein HSP 90-beta	HSP90AB1	30	20	16	15	14	25	25	HSP90AB1	0	197.19	1.5286	0.51426	1.3317	0.47155	1.464	0.55639	1.02143	0.901625	1.01019	0.0305903	-0.149401	0.0146338	3733400000	878790000	1545100000	1309500000	1338600000	661680000	297430000	379500000	1381900000	453210000	339290000	589350000	950940000	454300000	178370000	318270000	2709900000	792190000	783110000	1134600000	1480200000	721060000	354360000	404740000
P14618;P14618-3;P14618-2;H3BTN5;H3BQ34;Q504U3;H3BUW1;H3BTJ2;H3BT25;H3BU13;H3BN34;H3BQZ3;P30613-2;P30613	Pyruvate kinase PKM;Pyruvate kinase	PKM	31	29	25	26	19	27	21	PKM	0	323.31	1.1688	0.44746	1.4593	0.29536	1.5858	0.43305	0.80813	0.87733	1.00943	-0.307341	-0.188808	0.0135337	10539000000	2975600000	4235900000	3327600000	6434300000	3215100000	1500300000	1718900000	6559700000	1917100000	1849300000	2793300000	3592600000	1881200000	860400000	851060000	6380000000	1653400000	2134400000	2592200000	4597200000	2094500000	808310000	1694400000
O96019;O96019-2;H7C5S0;C9JQT2;O94805	Actin-like protein 6A	ACTL6A	15	15	14	14	10	15	13	ACTL6A	0	288.38	2.0095	0.24079	1.4975	0.26508	1.6704	0.34569	1.12515	0.88129	1.00805	0.170111	-0.182311	0.01156	9094200000	1501200000	4524000000	3068900000	6904000000	3708200000	2218600000	977250000	3638500000	1028300000	1122600000	1487600000	1648300000	947060000	424150000	277090000	3306000000	820970000	1107500000	1377500000	3647600000	1917000000	1001300000	729350000
Q8NHP8;F5H5E2	Putative phospholipase B-like 2;Putative phospholipase B-like 2 32 kDa form;Putative phospholipase B-like 2 45 kDa form	PLBD2	9	7	7	5	7	5	5	PLBD2	0	21.124	1.4922	0.38462	1.2159	0.38892	1.6144	0.39917	0.93841	0.80241	1.00679	-0.0917097	-0.317589	0.00975563	254760000	65518000	111060000	78188000	156560000	92758000	32535000	31265000	73518000	20811000	27714000	24993000	187890000	104070000	44495000	39320000	96457000	27645000	32658000	36155000	158080000	86840000	35815000	35425000
O95816;B4DXE2;A2A296	BAG family molecular chaperone regulator 2	BAG2	8	6	3	4	3	3	3	BAG2	0	22.566	2.0095	0.43765	1.5477	0.78428	1.4093	0.60332	1.22358	1.16599	1.00631	0.291103	0.221555	0.0090748	372050000	86390000	168770000	116900000	45248000	20026000	15265000	9956400	50190000	13780000	12807000	23603000	85746000	34157000	26178000	25412000	110430000	30939000	34044000	45445000	166540000	68896000	50427000	47216000
Q15637-6;Q15637-4;Q15637-3;Q15637-2;Q15637;Q15637-7;Q15637-5;B4DX42;F8WEV5;C9J792;H7C561;H7C0N4	Splicing factor 1	SF1	10	7	6	3	3	8	3	SF1	0	29.766	1.2843	0.4939	1.4543	0.56217	1.4203	0.59176	0.8891	1.00823	1.00603	-0.169582	0.0118319	0.00867333	353830000	80128000	129140000	144560000	263100000	121590000	59725000	81786000	176210000	53484000	41739000	80989000	211500000	96215000	50199000	65084000	623760000	190750000	175550000	257470000	147260000	67062000	34529000	45669000
Q9Y6C9;F5H3Y2	Mitochondrial carrier homolog 2	MTCH2	11	10	8	6	6	9	6	MTCH2	0	117.43	1.3811	0.46102	1.2829	0.66862	1.3601	0.65172	0.92106	0.97576	1.00591	-0.118633	-0.0354018	0.00850123	1573500000	355870000	729950000	487720000	804370000	376670000	231030000	196670000	602770000	189560000	168720000	244490000	518390000	224550000	140890000	152950000	1704600000	335030000	919750000	449780000	549540000	227190000	164850000	157490000
Q6DKJ4;I3L4V6;Q6DKJ4-2;Q6DKJ4-3	Nucleoredoxin	NXN	3	3	0	2	2	3	2	NXN	0	45.999	1.8831	0	1.5319	0.44278	1.6393	0.37145	1.8831	0.98734	1.00537	0.91311	-0.0183811	0.00773372	159690000	26039000	82501000	51148000	0	0	0	0	50964000	12918000	17333000	20713000	17513000	8762200	4049500	4701000	124300000	32511000	39248000	52539000	33233000	15634000	8836000	8762700
Q9BVA1	Tubulin beta-2B chain	TUBB2B	29	29	24	28	21	25	22	TUBB2B	0	49.945	1.6774	0.48468	1.4663	0.55691	1.4237	0.58421	1.08104	1.0116	1.00395	0.11242	0.0166461	0.00569461	14328000000	2962300000	6261000000	5104300000	11721000000	5626100000	3319800000	2774900000	8961200000	2628900000	2480900000	3851400000	3923600000	1831000000	1074200000	1018400000	7945300000	2130400000	2647300000	3167500000	5496000000	2563400000	1496200000	1436400000
P07900;P07900-2;Q86U12;G3V2J8;Q14568;Q58FG0	Heat shock protein HSP 90-alpha	HSP90AA1	20	16	6	8	6	17	13	HSP90AA1	0	40.384	1.2752	0	1.3429	0.54226	1.4508	0.55692	1.2752	0.94258	1.00386	0.350724	-0.085313	0.00555808	286820000	73207000	112200000	101410000	24306000	13239000	4848100	6218600	222180000	69058000	60776000	92344000	17603000	8795600	4228100	4579700	405600000	112350000	127890000	165360000	58582000	22857000	16862000	18863000
Q96G95;A8MY43;O14874;H3BTL2;H3BS02;H3BNP3;H3BUV3	[3-methyl-2-oxobutanoate dehydrogenase [lipoamide]] kinase, mitochondrial	BCKDK	7	7	1	5	3	6	4	BCKDK	0	34.892	1.9766	0.30694	1.5278	0.2313	1.6428	0.35951	1.14177	0.87955	1.00116	0.191272	-0.185163	0.00166535	610790000	104890000	288780000	217120000	93709000	49276000	26847000	17586000	426900000	92193000	163090000	171620000	88340000	52879000	22762000	12700000	378700000	90216000	137770000	150710000	285500000	163920000	66229000	55351000
P30405;R4GN99;H0Y548;Q2YDB7	Peptidyl-prolyl cis-trans isomerase F, mitochondrial;Peptidyl-prolyl cis-trans isomerase	PPIF	4	2	0	3	0	3	1	PPIF	0.016414	2.0187	1.2092	0	1.0342	0	1.0001	0	1.2092	1.0342	1.0001	0.274053	0.0485152	0.000144262	73060000	19477000	26251000	27332000	0	0	0	0	30730000	10771000	8530800	11428000	0	0	0	0	57796000	18942000	16624000	22229000	31592000	13960000	9839100	7792500
Q12824;B5MCL5;C9JTA6	SWI/SNF-related matrix-associated actin-dependent regulator of chromatin subfamily B member 1	SMARCB1	19	15	13	11	8	12	11	SMARCB1	0	303.13	2.0087	0.25105	1.4509	0.28606	1.6357	0.36418	1.12988	0.86848	0.99994	0.176163	-0.203435	-8.65643e-05	7322200000	1186000000	3732100000	2404100000	5008200000	2729400000	1558500000	720290000	2913700000	845800000	867710000	1200200000	2610600000	1508000000	673140000	429530000	4668200000	1200800000	1591400000	1876000000	3797400000	2070000000	971080000	756350000
G3XAA0;Q8NFD5;Q8NFD5-2;Q8NFD5-3;H0Y7H8;Q8NFD5-4;H0Y2R3;H0Y3S9	AT-rich interactive domain-containing protein 1B	ARID1B	58	44	37	22	23	44	37	ARID1B	0	303.05	1.9885	0.26311	1.4536	0.33962	1.664	0.3349	1.1258	0.89661	0.99945	0.170957	-0.157448	-0.000793701	5185600000	899060000	2555200000	1731300000	2420600000	1260900000	728740000	431020000	606900000	149910000	170700000	286290000	833260000	367290000	212470000	253500000	4803100000	1117000000	1870100000	1816000000	2094900000	1119800000	583990000	391060000
Q9NVI7-2;H0Y2W2;Q9NVI7;Q9NVI7-3;Q5SV16;Q5T9A4-2;A6NFL3	ATPase family AAA domain-containing protein 3A	ATAD3A	17	13	15	10	10	12	11	ATAD3A	0	34.92	1.3119	0.40859	1.4632	0.57743	1.4856	0.51229	0.860245	1.02032	0.998945	-0.21718	0.0290146	-0.00152285	856520000	165590000	488340000	202590000	774980000	347400000	266530000	161050000	246230000	65651000	88089000	92487000	308800000	138190000	86450000	84156000	473180000	132510000	144180000	196490000	462860000	208610000	134810000	119430000
Q86U42-2;Q86U42;B4DEH8;G3V4T2;H0YJH9;A6NDY0-2;A6NDY0;A6NDY0-4	Polyadenylate-binding protein 2	PABPN1	8	6	7	4	4	5	4	PABPN1	0	98.613	1.4481	0.34324	1.4965	0.40281	1.5691	0.42748	0.89567	0.949655	0.99829	-0.158961	-0.0745246	-0.00246912	869210000	158180000	373510000	337530000	783850000	403410000	229050000	151380000	509860000	137600000	184180000	188080000	575080000	275440000	159870000	139770000	502700000	135330000	169920000	197450000	630250000	311570000	170480000	148200000
B4DZH6;Q9UBN7;Q9UBN7-2;A6NDI8;E7EPS2;C9J172;E9PEH1;E7EP63;E7ER52;E7EUZ1;C9JEF4	Histone deacetylase 6	HDAC6	8	7	1	3	2	7	3	HDAC6	0	18.056	2.0871	0.19815	2.029	0.54738	1.532	0.46323	1.14263	1.28819	0.997615	0.192352	0.365345	-0.00344494	258350000	45590000	116050000	96712000	43846000	20435000	15716000	7694500	66404000	17565000	18228000	30611000	27810000	11873000	4787000	11150000	391070000	93950000	147600000	149520000	70000000	32930000	22028000	15042000
P46087;P46087-4;P46087-2;P46087-3;F5GWB7;F5H709;F5H5X6;F5GYR3;F5H359;F5H8G6	Probable 28S rRNA (cytosine(4447)-C(5))-methyltransferase	NOP2	12	8	6	4	6	4	10	NOP2	0	30.097	1.1211	0.25303	1.7803	0.20148	1.0901	0.90091	0.687065	0.99089	0.995505	-0.541482	-0.0132032	-0.00649953	342630000	85465000	176290000	80866000	396740000	169590000	174230000	52924000	108700000	37582000	16956000	54165000	129530000	46906000	67400000	15220000	160720000	57502000	39352000	63868000	560460000	227560000	111290000	221610000
A3KMH1-3;A3KMH1;E2QRD0;A3KMH1-2;C9JBW2	von Willebrand factor A domain-containing protein 8	VWA8	52	40	8	8	2	45	7	VWA8	0	117.3	1.6561	0.64165	1.4165	0.28002	1.5479	0.44188	1.14887	0.84826	0.99489	0.200222	-0.237422	-0.00739107	1288900000	326850000	523650000	438400000	152860000	69447000	32585000	50830000	85540000	26068000	21880000	37592000	10450000	6160000	2569800	1720500	1493600000	447930000	372150000	673500000	49728000	24029000	13471000	12228000
D6REX3;O94979-6;O94979-3;B7ZL00;O94979-4;O94979-9;O94979-2;O94979;O94979-8;D6RHZ5;H7BXG7;O94979-7;O94979-5;H0YAB3;H0Y8V7;H0Y9K1;H0Y8W8;D6RE64;D6RCQ9;H0YAF5;D6RBT0;D6RHE8;H0Y9V3	Protein transport protein Sec31A	SEC31A	26	22	13	8	6	25	11	SEC31A	0	113.77	1.9503	0.28048	1.3733	0.31643	1.6134	0.37576	1.11539	0.844865	0.99458	0.157548	-0.243207	-0.00784067	1821600000	342540000	811690000	667320000	1024900000	585600000	267510000	171820000	401820000	123210000	112010000	166600000	965410000	510880000	280870000	173660000	2359900000	631410000	735470000	993000000	414760000	210620000	109570000	94577000
P32322;B4DMU0;E2QRB3;P32322-2;J3KQ22;J3QKT4;J3QL24;J3QR88;J3QLK9;J3QL23;J3QL32;J3KTA8;J3QKT3;J3QRZ0	Pyrroline-5-carboxylate reductase 1, mitochondrial;Pyrroline-5-carboxylate reductase	PYCR1	11	10	5	5	6	5	6	PYCR1	0	79.588	1.634	0.52278	1.4112	0.5977	1.5256	0.46306	1.07839	1.00445	0.99433	0.108879	0.00640575	-0.00820336	522180000	125370000	202610000	194200000	185630000	89949000	42303000	53376000	156520000	47708000	36770000	72038000	136240000	70246000	25693000	40301000	171830000	50836000	49781000	71214000	302950000	150110000	67196000	85645000
P57088;D6RAA6;H0Y8N0;J3KN43;D6RBY2	Transmembrane protein 33	TMEM33	5	4	3	2	2	2	4	TMEM33	0	21.814	1.406	0.60076	1.3821	0.67321	1.4159	0.56753	1.00338	1.02765	0.991715	0.00486809	0.039356	-0.0120025	210270000	57056000	82151000	71059000	114900000	54353000	31189000	29355000	56528000	14349000	10836000	31343000	58942000	22682000	18190000	18070000	50991000	17470000	13470000	20050000	110830000	49625000	30987000	30218000
P49247	Ribose-5-phosphate isomerase	RPIA	2	2	1	0	0	2	0	RPIA	0	37.881	1.6646	0	0	0	0.99101	0	1.6646	0	0.99101	0.735176	#NUM!	-0.0130285	108020000	24880000	33846000	49298000	11520000	6424100	1624000	3471900	0	0	0	0	0	0	0	0	45508000	18411000	12011000	15086000	0	0	0	0
C9JJ54;Q8IWB7	WD repeat and FYVE domain-containing protein 1	WDFY1	4	2	1	2	0	2	3	WDFY1	0	9.8916	1.5444	0	1.5649	0	1.5603	0.42139	1.5444	1.5649	0.990845	0.627046	0.64607	-0.0132687	45102000	10418000	17646000	17038000	17983000	7729400	5975300	4278800	24484000	7225000	8092800	9166000	0	0	0	0	26237000	7966300	8172000	10098000	61569000	31238000	16389000	13942000
O15226;O15226-2	NF-kappa-B-repressing factor	NKRF	4	1	1	0	0	2	2	NKRF	0.003723	3.2336	0	0	0	0	1.7171	0.26186	0	0	0.98948	#NUM!	#NUM!	-0.0152575	8487000	1767100	2880700	3839200	5750600	3143200	1081900	1525500	0	0	0	0	0	0	0	0	23889000	4617600	9238900	10033000	13988000	7919200	2742100	3326400
P35573;P35573-2;P35573-3	Glycogen debranching enzyme;4-alpha-glucanotransferase;Amylo-alpha-1,6-glucosidase	AGL	85	68	14	45	11	76	15	AGL	0	323.31	1.8201	0.73064	1.2335	0.55223	1.4787	0.50001	1.27537	0.892865	0.989355	0.350916	-0.163486	-0.0154398	13172000000	2654500000	5463100000	5054400000	643170000	269310000	163780000	210080000	3455600000	1078400000	1082700000	1294500000	192390000	84904000	61100000	46381000	16995000000	4856700000	5262300000	6875700000	404010000	181370000	119330000	103310000
C9J6P4;Q7Z2W4-3;Q7Z2W4-2;Q7Z2W4	Zinc finger CCCH-type antiviral protein 1	ZC3HAV1	3	2	0	0	0	3	1	ZC3HAV1	0.00083403	4.4995	1.1972	0	0	0	0.98829	0	1.1972	0	0.98829	0.259664	#NUM!	-0.0169937	36885000	10537000	11378000	14969000	0	0	0	0	0	0	0	0	0	0	0	0	53003000	19070000	14673000	19260000	10312000	6067100	3061300	1183200
Q92828;C9J0A7;Q9UQN3	Coronin-2A	CORO2A	8	6	1	6	0	6	2	CORO2A	0	15.801	1.0965	0.57537	1.0246	0	1.3458	0.62736	0.835935	1.0246	0.98658	-0.258537	0.0350608	-0.0194921	121090000	37434000	40659000	42993000	41335000	16163000	12556000	12616000	182550000	57585000	65061000	59906000	0	0	0	0	130510000	33647000	29045000	67815000	19979000	7921400	5621800	6435900
Q9Y520-2	Protein PRRC2C	PRRC2C	16	5	4	2	1	11	1	PRRC2C	0	28.296	0.9426	0.33853	0.42262	0	0.98624	0	0.640565	0.42262	0.98624	-0.642583	-1.24257	-0.0199893	164690000	89901000	33905000	40889000	80902000	43343000	14164000	23395000	15339000	6839400	2682200	5817100	10605000	5938900	2883200	1783200	226170000	79361000	64572000	82240000	9631900	5808400	2090600	1732900
O00567;H0Y653;H0YDU4;Q5JXT2	Nucleolar protein 56	NOP56	14	7	9	4	7	4	9	NOP56	0	48.474	0.73582	0.19652	1.9455	0.30372	0.76527	1.2053	0.46617	1.12461	0.985285	-1.10107	0.169425	-0.021387	99349000	21824000	61212000	16313000	344970000	124080000	188520000	32371000	42044000	13436000	4595000	24013000	242900000	68179000	145340000	29385000	53968000	22537000	12567000	18864000	640870000	156190000	96527000	388150000
P68363	Tubulin alpha-1B chain	TUBA1B	28	23	26	26	20	24	21	TUBA1B	0	15.346	1.4836	0.50906	1.3576	0.57898	1.3381	0.63045	0.99633	0.96829	0.984275	-0.00530443	-0.0464889	-0.0228666	2545700000	546900000	1130400000	868360000	689760000	316270000	199360000	174130000	1345000000	400860000	375110000	569060000	33516000	15058000	9465000	8992700	867200000	256690000	276910000	333610000	349100000	158630000	89113000	101360000
P53396-2;P53396;B4E3P0;K7ESG8;K7EIE7	ATP-citrate synthase	ACLY	24	9	1	3	0	24	5	ACLY	0	50.532	1.5892	0	1.7566	0	1.4997	0.46642	1.5892	1.7566	0.98306	0.668301	0.812786	-0.0246486	221410000	46784000	81936000	92690000	17704000	11367000	1667200	4669800	23817000	7524300	3697400	12596000	0	0	0	0	2437000000	824280000	177310000	1435400000	60413000	29890000	13879000	16644000
P11142;E9PKE3;P11142-2;E9PNE6;E9PN89;A8K7Q2;E9PLF4;E9PQQ4;E9PQK7;E9PK54;E9PPY6;E9PN25;E9PI65;E9PS65;E9PM13	Heat shock cognate 71 kDa protein	HSPA8	36	27	28	27	24	33	26	HSPA8	0	323.31	1.4912	0.5389	1.2601	0.57115	1.3004	0.66476	1.01505	0.915625	0.98258	0.0215508	-0.127171	-0.0253532	54413000000	12730000000	22741000000	18943000000	16927000000	7650000000	5048600000	4228500000	31451000000	10155000000	8327200000	12969000000	10954000000	5038300000	2856300000	3059100000	51392000000	15453000000	15787000000	20152000000	14484000000	6424500000	3739900000	4319800000
Q96NB2;R4GN74;R4GNC2;R4GN63;R4GMW0;R4GMS6	Sideroflexin-2	SFXN2	6	3	4	3	3	3	3	SFXN2	0	7.488	1.2306	0.39865	1.4842	0.63663	1.2771	0.68764	0.814625	1.06041	0.98237	-0.295792	0.084629	-0.0256616	70853000	18039000	27021000	25793000	119450000	97679000	9066900	12701000	45814000	13557000	10574000	21683000	15304000	6596700	4270300	4436600	46370000	23389000	9446000	13535000	38148000	13370000	10574000	14204000
Q15648;Q15648-3;J3QKZ7	Mediator of RNA polymerase II transcription subunit 1	MED1	13	10	1	1	1	10	2	MED1	0	20.094	1.8479	0	0	0	1.5368	0.42567	1.8479	0	0.981235	0.885887	#NUM!	-0.0273294	172100000	36385000	69763000	65948000	7431300	4684900	2449200	297290	2145900	755610	543960	846370	7775200	4236600	3492300	46239	172890000	46761000	54697000	71429000	13985000	7226300	2855600	3902800
P02545;Q6UYC3;P02545-3;D6RAQ3;P02545-4;H0YAB0	Prelamin-A/C;Lamin-A/C	LMNA	39	26	33	19	32	25	32	LMNA	0	293.39	1.1423	0.23396	1.5771	0.21302	0.85541	1.1058	0.68813	0.89506	0.980605	-0.539247	-0.159944	-0.028256	2279900000	482640000	1251800000	545520000	4891400000	1695000000	2602900000	593490000	661030000	207600000	131590000	321830000	5797300000	1512400000	3839300000	445520000	1430500000	516420000	458570000	455520000	4155300000	1406100000	1122300000	1626900000
P07195;A8MW50;C9J7H8	L-lactate dehydrogenase B chain;L-lactate dehydrogenase	LDHB	13	10	4	7	3	7	6	LDHB	0	29.925	1.4939	0.68405	1.169	0.41031	1.2324	0.72691	1.08898	0.789655	0.979655	0.122971	-0.340706	-0.0296543	958160000	163010000	594760000	200380000	87611000	56504000	14611000	16496000	245210000	83483000	71005000	90722000	35321000	18552000	8608500	8160400	273380000	86323000	80626000	106430000	96300000	40811000	21618000	33871000
J3KNL6;O15027-2;O15027-4;O15027-3;O15027;O15027-5;Q8N9G1	Protein transport protein Sec16A	SEC16A	31	25	1	2	0	21	2	SEC16A	0	72.78	1.743	0	1.2792	0	1.7316	0.22762	1.743	1.2792	0.97961	0.801573	0.355242	-0.0297206	888090000	167170000	369190000	351730000	8109000	3797500	2473000	1838500	16310000	4613500	4371300	7325500	0	0	0	0	617380000	156340000	192630000	268420000	15155000	8217200	3532200	3405500
O75489;B4DFM8;E9PS48;E9PKL8;G3V194	NADH dehydrogenase [ubiquinone] iron-sulfur protein 3, mitochondrial	NDUFS3	8	8	4	4	3	4	3	NDUFS3	0	62.159	1.7416	0.303	1.4121	0.42829	1.5539	0.40523	1.0223	0.920195	0.979565	0.0318186	-0.119988	-0.0297869	848610000	177860000	364430000	306330000	118170000	63866000	29667000	24640000	90896000	26938000	22196000	41762000	50293000	26344000	11864000	12085000	266220000	72162000	80488000	113570000	107040000	53920000	25683000	27441000
P26038;P35241;P35241-5;P35241-4;E9PQ82;E9PNV3;P35241-3	Moesin;Radixin	MSN;RDX	6	5	1	3	2	4	3	MSN;RDX	0	10.101	0.67549	0	1.2945	0.28075	1.1288	0.82777	0.67549	0.787625	0.978285	-0.565994	-0.344419	-0.0316733	176180000	60059000	68278000	47841000	19156000	9882000	4575200	4699100	51245000	17034000	15508000	18704000	20626000	10860000	6182800	3583200	81686000	28716000	22639000	30331000	50214000	20389000	14287000	15538000
P30153;B3KQV6;C9J9C1;E9PH38;P30154-5;E9PPI5;E9PNM7;E9PHZ6;H0YDG7	Serine/threonine-protein phosphatase 2A 65 kDa regulatory subunit A alpha isoform	PPP2R1A	16	9	1	9	1	9	4	PPP2R1A	0	87.184	1.9927	0	1.4472	0	1.5518	0.40448	1.9927	1.4472	0.97814	0.994725	0.533264	-0.0318871	244320000	54628000	104300000	85392000	12494000	6558400	2621300	3314100	192720000	63576000	51618000	77523000	7240800	3775000	2160800	1305000	156190000	42347000	50207000	63641000	63559000	32470000	15607000	15481000
P68133;P68032;P63267;Q5T8M8;A6NL76;Q5T8M7;F8WB63;B8ZZJ2;C9JFL5;P63267-2	Actin, alpha skeletal muscle;Actin, alpha cardiac muscle 1;Actin, gamma-enteric smooth muscle	ACTA1;ACTC1;ACTG2	16	15	12	11	11	11	12	ACTA1;ACTC1;ACTG2	0	26.175	1.2213	0.56355	1.3733	0.56654	1.1406	0.81484	0.892425	0.96992	0.97772	-0.164197	-0.0440623	-0.0325067	1964000000	611540000	862250000	490180000	1662900000	693700000	622590000	346660000	1072000000	365950000	263900000	442190000	1097900000	366380000	511710000	219790000	1126800000	347600000	326840000	452360000	1360800000	549790000	342500000	468490000
P20700;E9PBF6	Lamin-B1	LMNB1	27	17	15	1	15	15	20	LMNB1	0	57.713	0.67612	0.20733	0	0.42011	0.62179	1.3334	0.441725	0.42011	0.977595	-1.17878	-1.25116	-0.0326912	461390000	99703000	276130000	85553000	369470000	126840000	202240000	40391000	14541000	5353700	1956500	7231000	508210000	118220000	328920000	61081000	353130000	146270000	116280000	90580000	672590000	207120000	194940000	270530000
I3L1Q2;Q8WUZ0;Q8WUZ0-2	B-cell CLL/lymphoma 7 protein family member C	BCL7C	6	5	3	4	2	4	3	BCL7C	0	11.801	2.005	0.33212	1.3732	0.35931	1.5738	0.37877	1.16856	0.866255	0.976285	0.224732	-0.207136	-0.0346257	290610000	48488000	148210000	93911000	226240000	113600000	49494000	63154000	101860000	28274000	31514000	42077000	78640000	51815000	13178000	13647000	161730000	42574000	55894000	63265000	99389000	56649000	19024000	23717000
Q9UJS0;Q9UJS0-2;F5GX33;R4GN64	Calcium-binding mitochondrial carrier protein Aralar2	SLC25A13	28	28	22	20	22	28	21	SLC25A13	0	199.28	1.4838	0.54745	1.0098	0.6621	1.3116	0.63833	1.01562	0.83595	0.974965	0.0223678	-0.258511	-0.0365777	4359600000	1196800000	1444100000	1718800000	1807200000	848590000	473520000	485120000	1878900000	686750000	475140000	717030000	1164400000	501940000	309590000	352900000	5892900000	1848000000	1736200000	2308800000	1649100000	697050000	444640000	507450000
Q969G3;B4DGM3;Q969G3-2;C0IMW4;C0IMW5;J3QKS7;J3QR61;H7C048;J3QKX6;J3KS99;J3QL66	SWI/SNF-related matrix-associated actin-dependent regulator of chromatin subfamily E member 1	SMARCE1	29	19	22	20	19	17	18	SMARCE1	0	323.31	2.0057	0.22839	1.4846	0.24635	1.6197	0.33011	1.11705	0.865475	0.974905	0.159687	-0.208436	-0.0366665	9484100000	1787000000	4809800000	2887300000	11239000000	5796400000	3415600000	2027300000	5871000000	1635500000	1808900000	2426600000	4283000000	2454000000	1113500000	715450000	5987700000	1481000000	2106700000	2400100000	5163300000	2729400000	1422300000	1011600000
Q92925;J3KMX2;Q92925-3;J3QWB6;J3KT18;J3QS33;J3QQL7	SWI/SNF-related matrix-associated actin-dependent regulator of chromatin subfamily D member 2	SMARCD2	27	23	22	21	17	19	17	SMARCD2	0	323.31	2.0292	0.23512	1.3742	0.27767	1.5869	0.36148	1.13216	0.825935	0.97419	0.179078	-0.2759	-0.0377249	10579000000	2111400000	5166700000	3300900000	8773000000	4622400000	2700600000	1450000000	4820900000	1451700000	1393400000	1975900000	2993600000	1699500000	776990000	517070000	5647100000	1491800000	1874100000	2281200000	6219700000	3338700000	1643500000	1237400000
Q9Y4K0;H0YAP6;E5RI22;E5RJL2	Lysyl oxidase homolog 2	LOXL2	20	13	6	7	3	17	6	LOXL2	0	138.95	1.5642	0.14084	1.248	0.11291	1.6259	0.32089	0.85252	0.680455	0.973395	-0.230194	-0.555428	-0.0389027	1770800000	405770000	748310000	616670000	351570000	172220000	117510000	61840000	554420000	170430000	179640000	204340000	100650000	56922000	36789000	6935200	1468800000	370400000	462790000	635620000	188510000	108610000	43236000	36666000
O60832;C9IYT0;O60832-2;H7C0M1;H7C2Q9;H7BZF2	H/ACA ribonucleoprotein complex subunit 4	DKC1	6	2	4	2	2	1	5	DKC1	0	11.006	1.2548	0.25285	2.2266	0.36391	0	0.97268	0.753825	1.29526	0.97268	-0.407698	0.373236	-0.0399628	62989000	9526500	32886000	20576000	178110000	68033000	89071000	21008000	32992000	7446700	3960400	21585000	33503000	11835000	17350000	4317800	5294200	2574200	1385700	1334300	87177000	32587000	20590000	34000000
H3BVG0;Q8N1F7;Q8N1F7-2;H3BV11;H3BRI8;H3BM93;H3BNN5;H3BRD9;H3BPA9;H3BV15;H3BVE2;H3BP95	Nuclear pore complex protein Nup93	NUP93	9	5	1	2	0	5	6	NUP93	0	10.904	1.5777	0	1.4647	0	1.0924	0.85194	1.5777	1.4647	0.97217	0.657823	0.550605	-0.0407195	79192000	22191000	32133000	24869000	16615000	7488500	6591600	2534900	19281000	6352600	4294100	8634600	0	0	0	0	87409000	30596000	24666000	32147000	104630000	44627000	26004000	34000000
Q10570;E9PIM1	Cleavage and polyadenylation specificity factor subunit 1	CPSF1	26	18	7	3	1	24	6	CPSF1	0	70.967	2.5388	0.36962	1.5431	0	1.5708	0.37103	1.45421	1.5431	0.970915	0.540236	0.625832	-0.0425831	645540000	102410000	306850000	236280000	144280000	70807000	39979000	33494000	31137000	8919800	7135200	15082000	8903500	4606200	2175000	2122200	931310000	242790000	311030000	377490000	130400000	54683000	36258000	39463000
E9PDF6;O43795-2;O43795;E7EPB4;H7C2Y7;E7EQD9	Unconventional myosin-Ib	MYO1B	9	2	2	1	1	8	5	MYO1B	0	19.25	1.6924	0.3381	0	0	1.5275	0.4132	1.01525	0	0.97035	0.021835	#NUM!	-0.0434229	20881000	5416100	7957400	7507200	26843000	13116000	7960600	5766300	4331000	852840	1820400	1657800	7125100	3003000	2675500	1446600	139920000	36267000	50040000	53613000	86950000	30479000	42387000	14084000
P26599;P26599-2;P26599-3;K7ELW5;K7EKJ7;A6NLN1;K7EK45	Polypyrimidine tract-binding protein 1	PTBP1	16	14	14	10	10	11	10	PTBP1	0	200.43	1.4676	0.43735	1.4204	0.53189	1.3233	0.61529	0.952475	0.976145	0.969295	-0.0702469	-0.0348326	-0.0449923	2299400000	528690000	1038200000	732500000	5465500000	2404500000	1989200000	1071700000	1054400000	322670000	269850000	461840000	1584300000	589180000	661260000	333880000	1569300000	453380000	514490000	601410000	1925700000	855580000	507130000	562970000
B0YIW6;P48444;P48444-2;E9PK34	Coatomer subunit delta	ARCN1	4	3	0	2	1	3	0	ARCN1	0.00091075	5.9615	1.5429	0	0.91704	0	0.96907	0	1.5429	0.91704	0.96907	0.625645	-0.124943	-0.0453272	33919000	7811800	12826000	13282000	0	0	0	0	13340000	4781400	3370900	5187500	0	0	0	0	22140000	8369800	6709100	7060900	0	0	0	0
P36542;B4DL14;P36542-2	ATP synthase subunit gamma, mitochondrial;ATP synthase subunit gamma	ATP5C1	8	8	6	8	7	7	6	ATP5C1	0	23.887	1.0753	0.65993	0.97789	0.90107	1.0184	0.91969	0.867615	0.93948	0.969045	-0.204873	-0.0900656	-0.0453644	942910000	317210000	319350000	306340000	230370000	94474000	65111000	70783000	388380000	141370000	109110000	137900000	217650000	84159000	59056000	74431000	456760000	171760000	120250000	164750000	168920000	66944000	48006000	53968000
Q92922;F8WE13	SWI/SNF complex subunit SMARCC1	SMARCC1	48	40	37	24	27	40	33	SMARCC1	0	323.31	2.0164	0.20925	1.5509	0.25937	1.5922	0.34557	1.11282	0.905135	0.968885	0.154227	-0.143795	-0.0456027	9307800000	1536500000	4772400000	2998800000	7022400000	3693600000	2269200000	1059600000	2886100000	829030000	791110000	1265900000	2200900000	1148900000	688150000	363830000	10398000000	2573500000	3678200000	4146100000	4151400000	2075500000	1207600000	868290000
G3XAM7;P35221;P35221-2;F8W845;E5RIC3;E5RIB1;Q8N1C0;E5RJZ2;E5RIT8;E5RFM3;E5RJL0;E5RIE0;E5RHV7;E5RGY6;E5RG03;E5RJ41	Catenin alpha-1	CTNNA1	4	2	0	0	1	1	2	CTNNA1	0.0030864	3.6008	1.0805	0	0	0	1.3939	0.5434	1.0805	0	0.96865	0.111699	#NUM!	-0.0459526	75621000	20358000	33443000	21820000	0	0	0	0	0	0	0	0	17673000	10724000	3219600	3728500	38812000	11201000	10159000	17453000	30210000	13099000	8690900	8419300
Q9Y3Y2-4;Q9Y3Y2;Q9Y3Y2-3;Q5T7Y7	Chromatin target of PRMT1 protein	CHTOP	3	1	2	0	1	2	1	CHTOP	0.0062937	2.6563	1.4381	0.36844	0	0	1.0978	0.83861	0.90327	0	0.968205	-0.146771	#NUM!	-0.0466156	51203000	8156200	25794000	17253000	35818000	13973000	15853000	5991600	0	0	0	0	18406000	5121900	9483900	3799700	41991000	13699000	13720000	14572000	53898000	22024000	12061000	19813000
M0QWZ7;Q9NP81;Q9NP81-2;E7EX87;M0R2C6;B4DJM9;M0R259;M0R1C0;M0R2H5;E7EQL1;M0QX29;Q6P4F2	Serine--tRNA ligase, mitochondrial	SARS2	4	1	4	1	1	2	3	SARS2	0.001634	4.2998	0	0.30346	0	0	1.6484	0.28607	0.30346	0	0.967235	-1.72042	#NUM!	-0.0480616	23351000	5863800	8346900	9140100	55700000	34119000	11618000	9963200	22953000	6308800	6783000	9861500	26412000	14425000	6606700	5380400	32482000	8038400	10538000	13906000	57465000	31909000	12596000	12960000
B4E363;Q9Y285;K7ER16;K7ER00;K7EK06;K7EPH2	Phenylalanine--tRNA ligase alpha subunit	FARSA	5	1	4	2	2	2	1	FARSA	0.00088968	5.5512	1.0872	0.71343	1.1295	0	0.9658	0	0.900315	1.1295	0.9658	-0.151498	0.175684	-0.0502036	26851000	8562200	9247700	9041600	74627000	33687000	19289000	21651000	30626000	9918400	7934000	12773000	10278000	4746600	3226900	2304300	22846000	8347200	6398100	8100900	15043000	6501800	4073800	4467100
O75306-2;O75306	NADH dehydrogenase [ubiquinone] iron-sulfur protein 2, mitochondrial	NDUFS2	13	13	5	7	3	11	5	NDUFS2	0	68.167	1.7195	0.31448	1.3963	0.35312	1.5754	0.35327	1.01699	0.87471	0.964335	0.0243055	-0.193123	-0.0523937	558620000	127070000	226920000	204630000	146800000	78635000	36463000	31704000	257050000	99452000	49832000	107770000	25395000	12483000	6707200	6204100	441090000	122680000	135960000	182460000	93827000	46641000	26153000	21033000
G3V3A4;Q13573;G3V4X8;G3V5R3	SNW domain-containing protein 1	SNW1	5	4	3	1	1	1	1	SNW1	0.0076336	2.6068	1.3362	0.44628	1.1612	0	0.96401	0	0.89124	1.1612	0.96401	-0.166114	0.215616	-0.05288	73699000	15568000	33618000	24513000	687930000	361670000	160540000	165720000	16989000	6321200	3988300	6679300	4549300	2162700	2051300	335340	6085400	2188600	1775200	2121600	7273800	3939300	1421500	1913100
F8WBH3;F5H4B6;Q8IZ83-3;Q8IZ83;M0QY06	Aldehyde dehydrogenase family 16 member A1	ALDH16A1	3	1	1	2	0	2	2	ALDH16A1	0	18.419	0	0	1.8665	0	1.4533	0.47441	0	1.8665	0.963855	#NUM!	0.900336	-0.053112	20073000	3680000	11487000	4905400	10708000	4555900	3327500	2824900	33686000	7052600	13041000	13592000	0	0	0	0	59739000	15284000	22871000	21583000	43107000	17953000	14234000	10920000
P62805	Histone H4	HIST1H4A	14	11	11	9	13	10	12	HIST1H4A	0	323.31	0.48556	0.17549	1.4075	0.20561	0.58254	1.3413	0.330525	0.806555	0.96192	-1.59717	-0.310155	-0.0560112	21747000000	3235000000	15474000000	3038100000	40615000000	11528000000	26885000000	2201400000	6976200000	2335200000	800450000	3840600000	52409000000	8784700000	41114000000	2509900000	9513200000	3905500000	2405600000	3202100000	32942000000	10200000000	9177000000	13565000000
E9PAT2;Q6ZVL6;H0YDE5;Q6ZVL6-2	UPF0606 protein KIAA1549L	KIAA1549L	3	0	0	0	1	2	0	KIAA1549L	0.039632	1.5341	0	0	0	0	0.96166	0	0	0	0.96166	#NUM!	#NUM!	-0.0564012	0	0	0	0	0	0	0	0	0	0	0	0	5811600	4369200	1087800	354640	180760000	56192000	55299000	69269000	0	0	0	0
P08670;B0YJC4;B0YJC5;Q5JVS8;H7C5W5;P41219;P41219-2;K7EKH6;Q16352;P07197-2;P07196	Vimentin	VIM	45	28	41	32	43	28	40	VIM	0	323.31	0.46013	0.22239	1.1348	0.28368	0.50913	1.413	0.34126	0.70924	0.961065	-1.55106	-0.495654	-0.0572941	13300000000	2835200000	8954400000	1510500000	35933000000	10398000000	22333000000	3201700000	7948600000	3188600000	1430400000	3329600000	46009000000	8001900000	35272000000	2735400000	8789300000	3751000000	3076800000	1961500000	25328000000	8470900000	6651700000	10205000000
Q9NZ01;B3KSQ1;M0R3C3;M0QXM3;Q9NZ01-2	Very-long-chain enoyl-CoA reductase	TECR	7	4	5	5	1	4	4	TECR	0	22.916	1.4585	0.39235	1.0221	0	1.2915	0.6294	0.925425	1.0221	0.96045	-0.111812	0.0315364	-0.0582176	373590000	92878000	149320000	131400000	92935000	39578000	26465000	26892000	72021000	25269000	20543000	26209000	13705000	6219000	4892100	2593600	93433000	28957000	29401000	35076000	42297000	18665000	11282000	12350000
P37802	Transgelin-2	TAGLN2	3	3	0	0	0	1	2	TAGLN2	0.0037147	3.2242	2	0	0	0	0	0.96016	2	0	0.96016	1	#NUM!	-0.0586533	57427000	10610000	24071000	22747000	0	0	0	0	0	0	0	0	0	0	0	0	11018000	2584800	2597200	5836000	32235000	12091000	8245200	11899000
Q13748;Q13748-2;Q6PEY2;C9K0S6;F8W0F6;F8VXZ7	Tubulin alpha-3C/D chain;Tubulin alpha-3E chain	TUBA3C;TUBA3E	26	21	25	23	16	22	19	TUBA3C;TUBA3E	0	25.244	1.2655	0.46944	1.377	0.50336	1.3394	0.5801	0.86747	0.94018	0.95975	-0.205114	-0.0889911	-0.0592694	1536100000	363050000	684320000	488730000	566820000	269340000	174600000	122870000	738980000	228670000	214570000	295750000	114980000	51621000	33786000	29571000	701020000	185890000	191940000	323190000	178370000	81637000	48080000	48650000
P34932	Heat shock 70 kDa protein 4	HSPA4	18	16	0	9	1	12	2	HSPA4	0	30.347	1.4901	0	1.1329	0	1.1771	0.74202	1.4901	1.1329	0.95956	0.575409	0.180021	-0.0595551	638130000	173900000	230030000	234200000	0	0	0	0	191800000	70937000	47626000	73233000	7771400	4501700	1639900	1629700	497910000	152610000	158400000	186900000	57647000	26885000	12024000	18738000
P31946-2;P31946;Q4VY20;Q4VY19	14-3-3 protein beta/alpha;14-3-3 protein beta/alpha, N-terminally processed	YWHAB	7	6	5	5	4	6	5	YWHAB	0	8.2919	1.5405	0.43764	1.3545	0.42398	1.3622	0.55207	0.98907	0.88924	0.957135	-0.0158555	-0.169355	-0.0632057	109720000	28673000	43677000	37369000	54107000	28185000	12112000	13810000	20673000	5796600	5926300	8950100	40534000	21974000	9156600	9403300	57998000	18114000	14898000	24986000	48210000	23793000	11759000	12658000
B7Z254;Q15084;F8WA83;B5MCQ5;Q15084-2	Protein disulfide-isomerase A6	PDIA6	15	14	9	12	7	11	10	PDIA6	0	271.9	1.766	0.38783	1.4956	0.32688	1.4964	0.41467	1.07692	0.91124	0.955535	0.106904	-0.134097	-0.0656194	5852700000	1121800000	2716100000	2014800000	1842500000	885060000	580080000	377360000	2173100000	608250000	664270000	900530000	392010000	204370000	95890000	91751000	2609200000	670740000	911690000	1026700000	674440000	322220000	192420000	159800000
A6NG51;Q13813-3;Q13813;Q13813-2	Spectrin alpha chain, non-erythrocytic 1	SPTAN1	24	17	5	0	2	9	3	SPTAN1	0	22.311	1.0111	0.45445	0	0.56432	1.155	0.7552	0.732775	0.56432	0.9551	-0.448558	-0.825415	-0.0662763	334880000	83372000	178640000	72864000	612700000	387260000	189850000	35586000	0	0	0	0	10885000	3057300	6065800	1762400	103700000	31942000	35621000	36134000	35483000	13650000	12520000	9313900
F8VXC8;Q8TAQ2-2;Q8TAQ2-3;F8VZW6	SWI/SNF complex subunit SMARCC2	SMARCC2	58	42	43	29	33	48	38	SMARCC2	0	323.31	1.9701	0.22431	1.4148	0.24538	1.5691	0.33891	1.0972	0.83009	0.954005	0.133833	-0.26866	-0.0679313	17176000000	2891300000	8820300000	5464800000	14863000000	8007500000	4686200000	2169600000	5033700000	1408900000	1572500000	2052300000	5759500000	3310100000	1550500000	898930000	18940000000	4772700000	6516500000	7651300000	7226900000	3891900000	2024400000	1310600000
Q08209-2;Q08209;Q08209-3;E9PPC8;E9PK68;E7ETC2;A8W6Z8;A1A441	Serine/threonine-protein phosphatase 2B catalytic subunit alpha isoform;Serine/threonine-protein phosphatase	PPP3CA	6	4	5	3	1	5	4	PPP3CA	0.00099502	6.9963	1.5824	0.3953	1.5647	0	1.5133	0.39441	0.98885	1.5647	0.953855	-0.0161764	0.645886	-0.0681581	163490000	29290000	90172000	44031000	133710000	60981000	42034000	30694000	123020000	37021000	31229000	54769000	25650000	8130500	12796000	4723100	115040000	28743000	40322000	45974000	138910000	61392000	46663000	30860000
Q9Y619;Q5VZD9;F2Z354	Mitochondrial ornithine transporter 1	SLC25A15	7	4	4	2	1	2	2	SLC25A15	0.0009009	5.7649	1.3088	0.577	1.2062	0	1.337	0.57052	0.9429	1.2062	0.95376	-0.0848233	0.270469	-0.0683018	143170000	46754000	54239000	42176000	199790000	67997000	66689000	65105000	19833000	6461100	5062500	8309100	9405600	4075600	2874200	2455900	26677000	8624400	6872700	11179000	14026000	5270100	5545100	3210400
E5RJR5;P63208;E7ERH2;F8W8N3;P63208-2;E5RGM3	S-phase kinase-associated protein 1	SKP1	4	4	2	1	1	2	2	SKP1	0.0023474	3.7731	1.5829	0.34927	0	0.38607	1.4909	0.41527	0.966085	0.38607	0.953085	-0.049778	-1.37307	-0.0693232	343640000	88082000	139190000	116360000	73038000	40646000	19330000	13063000	23827000	6984900	6523300	10319000	25814000	13098000	6100100	6616300	77741000	21547000	21698000	34496000	125590000	67554000	32420000	25610000
Q9Y678	Coatomer subunit gamma-1	COPG1	8	6	2	0	0	3	1	COPG1	0	7.3707	1.8904	0.74863	0	0	0.95184	0	1.31951	0	0.95184	0.400008	#NUM!	-0.071209	93028000	20956000	26418000	45654000	26534000	12271000	3301700	10961000	0	0	0	0	0	0	0	0	61960000	21112000	23966000	16882000	6860800	3306500	2039300	1514900
Q9NZL9;Q9NZL9-3;E5RJR3;H7C0X7	Methionine adenosyltransferase 2 subunit beta	MAT2B	4	2	3	2	0	2	3	MAT2B	0.00088731	5.4298	1.5125	0.34495	1.3875	0	1.5316	0.37091	0.928725	1.3875	0.951255	-0.106677	0.472488	-0.072096	46396000	10568000	17925000	17904000	30109000	17676000	5487400	6945300	30517000	9110100	8600700	12806000	0	0	0	0	31410000	8405600	10187000	12817000	44923000	21088000	15523000	8311400
F5H4E4;Q9HA64;I3L2G3;I3L139;I3L3W5;I3L378	Ketosamine-3-kinase	FN3KRP	5	3	1	4	1	4	2	FN3KRP	0	23.911	1.605	0	1.3582	0	1.3796	0.52238	1.605	1.3582	0.95099	0.682573	0.441696	-0.0724979	75996000	16389000	32178000	27429000	12844000	6553400	3198700	3092100	45868000	13099000	14377000	18392000	7494900	4525400	1540400	1429100	44091000	14198000	12077000	17816000	13724000	6759800	2700500	4263800
F5H5D3;Q9BQE3;F8VVB9;H0YHV2;F8VRK1	Tubulin alpha-1C chain	TUBA1C	30	24	26	26	19	23	20	TUBA1C	0	323.31	1.4456	0.49378	1.3469	0.5848	1.2935	0.60526	0.96969	0.96585	0.94938	-0.0444045	-0.0501289	-0.0749424	45914000000	10540000000	20029000000	15345000000	50148000000	23820000000	14261000000	12067000000	27989000000	8841600000	7619100000	11529000000	13897000000	6323600000	3784000000	3789400000	26890000000	8124300000	8578200000	10187000000	16416000000	7404400000	4445400000	4566100000
P35222;B4DGU4;E9PDF9;E7EV28;E7EMJ5	Catenin beta-1	CTNNB1	10	5	0	4	0	9	2	CTNNB1	0	9.1764	2.4962	0	2.0525	0	1.5838	0.31389	2.4962	2.0525	0.948845	1.31973	1.03738	-0.0757557	58242000	5094600	20264000	32883000	0	0	0	0	20658000	4832200	5385200	10440000	0	0	0	0	112840000	25883000	43425000	43528000	17570000	8939200	4100300	4530200
P08237;P08237-3;P08237-2;F8VP00;F8VX13;F8VNX2;F8VZQ1;F8W1J8;F8VSF7;F8VW30;F8VSL1;F8VUB8;F8VTQ3;F8VYK8;F8VZI0;F8VVE3	ATP-dependent 6-phosphofructokinase, muscle type	PFKM	18	11	12	9	4	13	15	PFKM	0	33.155	1.1194	0.6495	1.2511	0.58036	1.1249	0.77184	0.88445	0.91573	0.94837	-0.177148	-0.127006	-0.0764781	405840000	111590000	169850000	124400000	385960000	152990000	124170000	108800000	212970000	68097000	58775000	86095000	122110000	45604000	42957000	33548000	426150000	142920000	123970000	159270000	601600000	224230000	201890000	175480000
Q9NXC5;Q9NXC5-2;C9JTV2;C9JAQ1;C9JUE6	WD repeat-containing protein mio	MIOS	20	13	9	2	2	18	13	MIOS	0	32.24	1.6652	0.37241	1.7806	0.46445	1.5338	0.36279	1.0188	1.12252	0.948295	0.0268779	0.166748	-0.0765922	432050000	124570000	168930000	138550000	198080000	97679000	57820000	42580000	8883100	3217600	2041500	3624000	12940000	6859100	2457800	3623200	567260000	167540000	171210000	228500000	341920000	176010000	90078000	75827000
Q8WWC4;H7C0V0	Uncharacterized protein C2orf47, mitochondrial	C2orf47	6	5	4	3	1	5	2	C2orf47	0	21.033	1.668	0.33685	1.3524	0	1.3566	0.53872	1.00242	1.3524	0.94766	0.0034943	0.435522	-0.0775586	369670000	81420000	164590000	123660000	103110000	54100000	31236000	17770000	86696000	27598000	24444000	34654000	34219000	19173000	6994600	8051800	156710000	43873000	49852000	62987000	104410000	52150000	28354000	23904000
P13489;E9PMJ3;E9PLZ3;E9PIM9;H0YCR7;E9PIK5;E9PMN0;E9PMA9;E9PR82;E9PMI1	Ribonuclease inhibitor	RNH1	15	13	5	9	5	9	4	RNH1	0	52.845	1.554	0.44966	1.6643	0.45134	1.4609	0.434	1.00183	1.05782	0.94745	0.00263772	0.0810942	-0.0778783	811630000	257370000	295620000	258630000	233830000	118220000	56930000	58677000	234760000	62869000	66541000	105350000	168650000	80339000	51061000	37251000	380680000	106860000	128820000	145000000	332330000	169170000	92003000	71157000
F5H2U4;Q5T6F2;E7EWG4;A2A306;A2A305;Q5JV08;Q5JV03	Ubiquitin-associated protein 2	UBAP2	5	2	0	1	0	5	0	UBAP2	0.00089127	5.5541	1.4157	0	0	0	0.94723	0	1.4157	0	0.94723	0.501516	#NUM!	-0.0782133	31084000	7981500	10477000	12625000	0	0	0	0	6530800	2489200	1474900	2566700	0	0	0	0	143710000	50562000	41670000	51480000	0	0	0	0
P78527;E7EUY0;P78527-2;F5GX40	DNA-dependent protein kinase catalytic subunit	PRKDC	107	97	12	15	2	53	21	PRKDC	0	183.04	1.5928	0.3366	1.4605	0.48972	1.5066	0.38698	0.9647	0.97511	0.94679	-0.0518477	-0.0363631	-0.0788836	2473000000	491760000	1005400000	975920000	154240000	72949000	41504000	39782000	167460000	45749000	46927000	74782000	20045000	9940500	4741500	5362900	1309700000	374760000	397000000	537910000	341600000	149720000	103660000	88219000
Q9HBD4;P51532	Transcription activator BRG1	SMARCA4	61	51	42	22	36	52	38	SMARCA4	0	323.31	1.9	0.22223	1.4261	0.26459	1.5577	0.33391	1.06112	0.845345	0.945805	0.085581	-0.242388	-0.0803853	17397000000	3009900000	8653700000	5733200000	12429000000	6050100000	4398400000	1980400000	2900500000	823100000	900410000	1177000000	3740600000	2059500000	1045700000	635440000	19064000000	4757200000	6388400000	7918700000	5649700000	2991100000	1546400000	1112200000
O00425	Insulin-like growth factor 2 mRNA-binding protein 3	IGF2BP3	2	2	2	2	2	2	2	IGF2BP3	0	21.947	1.0123	0.35116	1.0468	0.39411	0.94565	0	0.68173	0.720455	0.94565	-0.552728	-0.47302	-0.0806218	170500000	48835000	70984000	50685000	229550000	118160000	64519000	46869000	83642000	31550000	21457000	30635000	56736000	28415000	14889000	13432000	111830000	39310000	35831000	36689000	14595000	6942700	4166800	3485700
Q9NV31	U3 small nucleolar ribonucleoprotein protein IMP3	IMP3	2	1	1	0	1	0	2	IMP3	0.0023772	3.948	0	0	0	0.18406	0	0.94524	0	0.18406	0.94524	#NUM!	-2.44175	-0.0812474	9392200	2389100	5217200	1786000	7613100	3681600	3209900	721610	0	0	0	0	21587000	8142400	12100000	1344800	0	0	0	0	79776000	33827000	16309000	29640000
Q9H307-2;Q9H307	Pinin	PNN	5	1	3	0	1	1	3	PNN	0	7.724	0	0.50629	0	0.97215	0	0.94151	0.50629	0.97215	0.94151	-0.981964	-0.0407492	-0.0869517	20894000	4153900	12204000	4536900	78073000	27644000	37125000	13303000	0	0	0	0	39006000	7897300	20814000	10295000	9918100	5139200	2559300	2219500	67777000	26567000	18204000	23005000
P17066;P48741	Heat shock 70 kDa protein 6;Putative heat shock 70 kDa protein 7	HSPA6;HSPA7	9	7	7	7	5	7	7	HSPA6;HSPA7	0	17.674	1.524	0.47939	1.2128	0.51314	1.3482	0.53393	1.0017	0.86297	0.941065	0.0024433	-0.212618	-0.0876337	2303400000	520440000	985040000	797920000	991840000	468500000	294130000	229200000	225830000	73224000	63210000	89397000	615640000	292850000	167880000	154910000	2269600000	675850000	683750000	910040000	1255400000	585910000	330190000	339290000
Q9Y3B7;Q9Y3B7-2;Q9Y3B7-3;E9PQB6	39S ribosomal protein L11, mitochondrial	MRPL11	4	4	0	2	0	3	0	MRPL11	0.003096	3.6361	1.0955	0	1.0185	0	0.94093	0	1.0955	1.0185	0.94093	0.131589	0.026446	-0.0878407	108440000	37181000	38241000	33019000	0	0	0	0	27842000	9803800	7217100	10821000	0	0	0	0	93491000	32507000	26427000	34556000	0	0	0	0
Q92734-2;Q92734;C9JJP5;C9JUE0;C9JTY3	Protein TFG	TFG	22	20	18	20	18	18	17	TFG	0	323.31	1.5965	0.44719	1.3874	0.37391	1.3522	0.52636	1.02184	0.880655	0.93928	0.0311764	-0.183351	-0.0903728	127060000000	28271000000	53934000000	44856000000	180580000000	91135000000	51135000000	38307000000	91699000000	29282000000	22525000000	39891000000	77948000000	42839000000	20111000000	14998000000	77203000000	22604000000	25195000000	29404000000	88507000000	43300000000	24219000000	20988000000
Q99470;K7ELI9	Stromal cell-derived factor 2	SDF2	5	5	2	2	2	4	3	SDF2	0	35.828	1.6939	0.347	1.6144	0.41012	1.4146	0.46343	1.02045	1.01226	0.939015	0.0292055	0.0175799	-0.0907799	409190000	78767000	173410000	157010000	28414000	13237000	8636600	6540100	102990000	29420000	23611000	49960000	45692000	22043000	14039000	9609700	142250000	40711000	48307000	53235000	115690000	57535000	31830000	26323000
P27708;F8VPD4;H7C2E4;H7C3Z5;P31327-2;P31327;P31327-3	CAD protein;Glutamine-dependent carbamoyl-phosphate synthase;Aspartate carbamoyltransferase;Dihydroorotase	CAD	120	111	64	70	50	99	76	CAD	0	323.31	1.6833	0.40382	1.463	0.47933	1.3508	0.52503	1.04356	0.971165	0.937915	0.0615136	-0.0422117	-0.0924709	73499000000	15862000000	31496000000	26141000000	11889000000	5656900000	3433100000	2799100000	12260000000	3936500000	2978500000	5345200000	3530600000	1605400000	911380000	1013900000	53769000000	16016000000	16810000000	20943000000	24337000000	11428000000	6571300000	6338300000
Q86X55-1;Q86X55;Q86X55-2;K7EQA8;K7EPK1;K7EK20;K7EIQ8;K7EQB9	Histone-arginine methyltransferase CARM1	CARM1	18	17	12	16	9	16	14	CARM1	0	173.94	1.1175	0.57514	1.5714	0.4831	1.4125	0.46281	0.84632	1.02725	0.937655	-0.240725	0.0387873	-0.0928709	5943700000	1513800000	2392400000	2037500000	1688400000	829710000	415510000	443140000	2920000000	818640000	749650000	1351800000	498480000	234060000	148260000	116150000	5610800000	1601200000	1714300000	2295300000	2658700000	1331700000	696340000	630620000
P23526	Adenosylhomocysteinase	AHCY	18	15	11	14	9	16	14	AHCY	0	124.24	1.2497	0.77506	1.3	0.57963	1.2635	0.6118	1.01238	0.939815	0.93765	0.0177509	-0.0895513	-0.0928786	2075900000	553260000	794680000	727980000	945810000	433790000	175030000	336990000	949300000	309690000	247350000	392260000	433190000	191440000	110670000	131080000	1375800000	440980000	384450000	550370000	1133000000	542750000	271540000	318740000
Q5JQ13;P18206-2;P18206;B4DTM7	Vinculin	VCL	3	1	0	1	0	3	0	VCL	0.040571	1.5173	0	0	0	0	0.93685	0	0	0	0.93685	#NUM!	#NUM!	-0.09411	5679800	2453500	1736800	1489500	0	0	0	0	0	0	0	0	0	0	0	0	36080000	10729000	10869000	14481000	0	0	0	0
P04350;M0QY85;M0QYM7;M0R278;M0R042;M0QZL7;M0R0X0;M0QY37;M0QX14;M0R1I1	Tubulin beta-4A chain	TUBB4A	27	26	23	26	19	24	22	TUBB4A	0	57.801	1.3665	0.57386	1.2859	0.6123	1.2345	0.63863	0.97018	0.9491	0.936565	-0.0436757	-0.075368	-0.094549	1807600000	441560000	771600000	594420000	1340700000	582940000	401550000	356200000	1002300000	313160000	282230000	406870000	124900000	51592000	37139000	36169000	264700000	81378000	85295000	98029000	219700000	90444000	63674000	65577000
P27694;I3L4R8	Replication protein A 70 kDa DNA-binding subunit;Replication protein A 70 kDa DNA-binding subunit, N-terminally processed	RPA1	10	8	3	8	3	8	4	RPA1	0	18.065	1.2853	0.68365	1.355	0.43374	1.3699	0.49946	0.984475	0.89437	0.93468	-0.0225735	-0.161056	-0.0974556	297830000	68402000	127740000	101700000	63832000	25219000	15974000	22639000	147400000	45801000	45879000	55721000	40892000	15158000	12471000	13264000	144220000	44113000	47530000	52575000	86421000	38541000	23596000	24285000
Q96PK6;Q96PK6-2;F8WDX3;F2Z2W2;B8ZZ74;Q96PK6-3;Q96PK6-4	RNA-binding protein 14	RBM14	29	23	21	20	19	23	17	RBM14	0	323.31	1.5051	0.64966	1.222	0.96339	1.1786	0.69067	1.07738	1.09269	0.934635	0.107527	0.127891	-0.097525	8439100000	2018800000	3347200000	3073100000	4067600000	1538000000	1318300000	1211300000	5875100000	2116100000	1491200000	2267800000	2876300000	1021800000	800620000	1053800000	9564000000	3540400000	2713400000	3310200000	2368900000	997630000	520980000	850240000
Q96IU4;B4DQI4;F8W9U3	Alpha/beta hydrolase domain-containing protein 14B	ABHD14B	9	6	9	4	8	3	7	ABHD14B	0	54.854	1.5718	0.46391	1.4313	0.48396	1.3291	0.54008	1.01785	0.95763	0.93459	0.0255321	-0.0624597	-0.0975945	883020000	219380000	308740000	354900000	844390000	453670000	186530000	204200000	181720000	55610000	46265000	79849000	638620000	316480000	150410000	171720000	308600000	87658000	80775000	140160000	942020000	458050000	227830000	256140000
H7BXE3;Q9NWH9;H0YLW7;H0YMW8;H0YNF3;H0YMR6;H0YLE6;H0YL55;H7C3F4;A8K5V8	SAFB-like transcription modulator	SLTM	2	1	1	0	1	0	2	SLTM	0.0016129	4.1483	0	0	0	0.64657	0	0.93442	0	0.64657	0.93442	#NUM!	-0.629122	-0.0978569	7160500	1506700	3877000	1776800	23657000	9270900	11968000	2417800	0	0	0	0	36326000	8211100	22376000	5738900	0	0	0	0	25643000	9345000	5726500	10571000
P23528;E9PP50;G3V1A4;E9PK25;E9PS23;E9PLJ3;E9PQB7;Q9Y281-3;Q9Y281	Cofilin-1	CFL1	9	8	7	6	7	6	8	CFL1	0	39.392	0.96346	0.83716	1.258	0.48952	1.1638	0.70313	0.90031	0.87376	0.933465	-0.151506	-0.194691	-0.0993322	1227500000	243170000	690650000	293660000	545230000	222330000	133580000	189330000	257470000	87887000	71302000	98278000	475030000	193830000	175140000	106050000	441210000	137760000	127620000	175830000	564070000	224580000	161650000	177830000
P68371;M0R2D3;M0R2T4	Tubulin beta-4B chain	TUBB4B	30	29	26	30	23	27	24	TUBB4B	0	323.31	1.3994	0.464	1.3433	0.5331	1.3098	0.55623	0.9317	0.9382	0.933015	-0.102063	-0.0920326	-0.100028	93798000000	20987000000	42315000000	30497000000	72133000000	34479000000	21613000000	16041000000	56375000000	17408000000	15516000000	23451000000	27839000000	12812000000	8037200000	6990400000	54741000000	15282000000	19461000000	19999000000	34813000000	15989000000	9947500000	8876400000
H0Y7A7;P62158;E7ETZ0;E7EMB3;Q96HY3;G3V361;G3V226;M0QZ52;F8WBR5;G3V479;P27482	Calmodulin	CALM2;CALM1;CALM3	10	6	5	6	4	5	4	CALM2;CALM1;CALM3	0	57.048	1.5215	0.49697	1.1613	0.38853	1.34	0.52481	1.00924	0.774915	0.932405	0.0132621	-0.36789	-0.100971	696130000	153310000	311330000	231480000	498360000	207360000	108420000	182570000	620050000	195500000	159350000	265200000	904450000	462510000	236420000	205520000	680860000	213340000	208040000	259480000	666820000	286000000	190150000	190670000
Q86U70-3;Q86U70-2;Q86U70;E9PFI4;G5E9Y7;O43679-2;O43679;H0YA09	LIM domain-binding protein 1	LDB1	11	7	3	5	1	10	1	LDB1	0	15.765	2.3414	0.24857	1.6381	0	1.697	0.1675	1.29499	1.6381	0.93225	0.372935	0.712023	-0.101211	1239600000	231670000	556690000	451270000	68556000	24715000	36370000	7470900	460740000	85164000	132080000	243490000	6973400	4370300	1514000	1089100	944910000	240300000	329610000	374990000	8509900	5568700	2026900	914330
P50990;B4DEM7;B4DQH4;H7C4C8;H7C2U0	T-complex protein 1 subunit theta	CCT8	21	15	7	16	6	18	9	CCT8	0	53.743	1.3652	0.61991	1.2689	0.5642	1.3222	0.54201	0.992555	0.91655	0.932105	-0.010781	-0.125715	-0.101436	771790000	191720000	305170000	274900000	196940000	90906000	55538000	50501000	582910000	196040000	130510000	256360000	129290000	58430000	31916000	38940000	614730000	192480000	190560000	231690000	368540000	168670000	96730000	103140000
E9PLK3;P55786;B7Z463;E5RJ24;A6NEC2;E7EWZ2;H0YDG0;F5GZY4;H0YAQ6;E9PP11;A6NEC2-2;H0YCQ5;E9PJY4;E9PPD4;A6NEC2-3;E9PI82;E9PJF9;E9PJ74;L7N488;E9PPZ2	Puromycin-sensitive aminopeptidase	NPEPPS	25	18	6	11	2	21	10	NPEPPS	0	48.352	1.4627	0.41754	1.0888	0.55481	1.4091	0.45419	0.94012	0.821805	0.931645	-0.0890832	-0.283132	-0.102148	427740000	107030000	184820000	135880000	101710000	42649000	23496000	35560000	167160000	57729000	38894000	70539000	19152000	10100000	4174700	4877600	647700000	200640000	180490000	266570000	169280000	76719000	37195000	55364000
P48634;P48634-2;P48634-3;P48634-4	Protein PRRC2A	PRRC2A	6	3	0	0	1	3	0	PRRC2A	0	9.8967	0.97277	0	0	0	0.93116	0	0.97277	0	0.93116	-0.0398294	#NUM!	-0.102899	28044000	9770900	9183900	9089100	0	0	0	0	0	0	0	0	3210700	0	0	3210700	29395000	10940000	8603300	9851200	0	0	0	0
Q92522	Histone H1x	H1FX	7	6	6	5	7	3	5	H1FX	0	64.841	2.0196	0.1747	1.5664	0.24689	1.6024	0.25965	1.09715	0.906645	0.931025	0.133761	-0.14139	-0.103108	1617600000	282930000	822920000	511720000	1929900000	1114200000	560120000	255580000	482560000	151800000	110890000	219870000	1291100000	757120000	294040000	239930000	728560000	188600000	253800000	286170000	1457200000	800870000	370930000	285440000
O60716-21;O60716-19;O60716-18;O60716-17;C9JZR2;O60716-24;O60716-23;O60716-22;O60716-20;O60716-13;O60716-11;O60716-10;O60716-9;O60716-5;O60716-3;O60716-2;O60716;O60716-16;O60716-15;O60716-14;O60716-12;O60716-8;O60716-7;O60716-6;O60716-4;H0YC95;E9PRE2	Catenin delta-1	CTNND1	25	20	8	11	7	19	16	CTNND1	0	74.35	1.7152	0.35803	1.5038	0.35151	1.5147	0.34408	1.03662	0.927655	0.92939	0.0518802	-0.10834	-0.105644	866410000	216830000	348920000	300660000	299760000	143570000	77550000	78632000	219110000	68502000	62191000	88418000	87093000	39873000	26202000	21018000	938070000	293720000	273510000	370830000	337660000	162460000	96757000	78444000
C9JG87;Q9NYK5;Q9NYK5-2	39S ribosomal protein L39, mitochondrial	MRPL39	5	4	1	4	1	2	0	MRPL39	0.00082781	4.425	0.86765	0	1.0165	0	0.92927	0	0.86765	1.0165	0.92927	-0.204815	0.0236102	-0.10583	160450000	58972000	43484000	57996000	2617200	96292	2455000	65970	59348000	23754000	13493000	22102000	6586600	2967000	2182800	1436800	27048000	11277000	5364300	10407000	0	0	0	0
Q9H7B2;Q5VXM9;Q5VXN0	Ribosome production factor 2 homolog	RPF2	3	1	2	0	1	0	2	RPF2	0.009434	2.4042	0	0.19367	0	0	0	0.92824	0.19367	0	0.92824	-2.36833	#NUM!	-0.10743	2211200	580770	1382000	248460	21383000	7225100	12379000	1779000	0	0	0	0	13690000	4530000	6969800	2189900	0	0	0	0	44448000	12722000	16391000	15334000
Q5QPK2;O60762;H0Y368;E9PHH5;Q5QPJ9	Dolichol-phosphate mannosyltransferase subunit 1	DPM1	16	14	11	8	9	9	6	DPM1	0	92.659	1.4552	0.41494	1.4964	0.56851	1.2878	0.5682	0.93507	1.03245	0.928	-0.0968537	0.0460789	-0.107803	1644100000	344450000	766720000	532900000	557740000	222760000	215040000	119940000	507140000	143870000	152070000	211200000	310320000	131250000	85142000	93926000	667050000	187350000	237260000	242440000	246660000	112010000	72459000	62190000
Q96L91-4;Q96L91-3;Q96L91-5;Q96L91-2;Q96L91;F8WCN8;A7E2D7	E1A-binding protein p400	EP400	5	1	1	2	2	2	2	EP400	0.033372	1.6005	0	0.3425	1.5609	0.38784	1.5312	0.32396	0.3425	0.97437	0.92758	-1.54582	-0.0374584	-0.108456	89664000	21171000	36956000	31537000	179130000	99683000	43674000	35768000	99081000	29765000	25055000	44261000	688110000	307910000	130930000	249270000	226100000	58803000	76192000	91107000	592710000	328760000	146020000	117930000
Q9Y5P6;Q9Y5P6-2	Mannose-1-phosphate guanyltransferase beta	GMPPB	5	4	0	1	1	3	2	GMPPB	0.00096993	6.7118	1.3657	0	0	0	1.4142	0.4408	1.3657	0	0.9275	0.449641	#NUM!	-0.108581	70108000	18597000	25052000	26458000	0	0	0	0	13158000	3994400	2589000	6574100	12656000	3870200	2295000	6490700	42858000	12727000	8339200	21792000	28604000	12929000	5988200	9686600
P09211;A8MX94	Glutathione S-transferase P	GSTP1	5	5	2	2	0	3	4	GSTP1	0	11.408	1.3349	0.39424	1.3413	0	1.3024	0.55121	0.86457	1.3413	0.926805	-0.209945	0.423632	-0.109662	1435300000	334960000	612530000	487790000	46977000	26840000	7765000	12372000	892450000	299180000	207460000	385810000	0	0	0	0	921590000	263220000	299890000	358470000	736880000	357050000	170600000	209230000
P43490;Q5SYT8;F5H246	Nicotinamide phosphoribosyltransferase	NAMPT;NAMPTL	17	8	11	12	9	8	8	NAMPT;NAMPTL	0	44.219	1.0968	0.65754	0.9445	0.72275	1.077	0.77586	0.87717	0.833625	0.92643	-0.189072	-0.26253	-0.110246	140500000	43304000	44122000	53074000	597900000	290800000	130350000	176750000	192680000	65555000	65401000	61719000	307140000	126530000	80043000	100570000	76324000	24968000	23946000	27411000	183830000	75988000	50322000	57524000
P62136;P62136-2;P62136-3;E9PMD7;F5H1L6;F5H037	Serine/threonine-protein phosphatase PP1-alpha catalytic subunit;Serine/threonine-protein phosphatase	PPP1CA	12	11	4	3	2	5	2	PPP1CA	0	17.067	1.5461	0.40389	1.4503	0.2774	1.2996	0.5527	0.974995	0.86385	0.92615	-0.0365333	-0.211147	-0.110682	478960000	105580000	217630000	155750000	62990000	33318000	16235000	13437000	40865000	10361000	12952000	17552000	15272000	7891000	4839700	2541700	110710000	31371000	39568000	39767000	60218000	27417000	15787000	17014000
R4GMU7;Q6DKI1;B7Z652	60S ribosomal protein L7-like 1	RPL7L1	3	1	2	0	1	2	1	RPL7L1	0.00085985	4.9056	0	0.15431	0	0	0.92469	0	0.15431	0	0.92469	-2.6961	#NUM!	-0.112958	15860000	4031600	9223500	2605300	26164000	11179000	13423000	1561400	0	0	0	0	7643700	2955800	3886900	801060	22582000	7588500	7111600	7881400	11234000	4378400	2761400	4094500
Q9UBS4;H7C2Y5	DnaJ homolog subfamily B member 11	DNAJB11	15	13	11	10	9	10	10	DNAJB11	0	90.156	1.6057	0.42004	1.4949	0.49004	1.3269	0.51792	1.01287	0.99247	0.92241	0.018449	-0.0109046	-0.11652	2543000000	560940000	1088000000	894090000	1356800000	665110000	378690000	313040000	1207100000	370420000	294190000	542470000	434740000	227970000	108400000	98377000	1393200000	403960000	454220000	535010000	1109700000	538490000	314920000	256310000
Q9HCN8	Stromal cell-derived factor 2-like protein 1	SDF2L1	7	7	4	3	5	5	3	SDF2L1	0	46.403	1.6416	0.51169	1.4576	0.50281	1.3061	0.53739	1.07665	0.980205	0.921745	0.106543	-0.0288446	-0.11756	662830000	153960000	285490000	223380000	115350000	57810000	31097000	26440000	84735000	25463000	23400000	35872000	128040000	56367000	37026000	34649000	174030000	48399000	58063000	67570000	170540000	80251000	45600000	44690000
Q16531;F5GY55;F5H2L3;B4DG00;F5GWI0;F5GZY8;F5H775;F5H581;F5GYG8;F5H0Y5;F5H6C5;F5H238;F5H4N9;F5H7A0;F5H198;F8WF81;F5GZ34	DNA damage-binding protein 1	DDB1	28	25	9	9	6	23	13	DDB1	0	49.546	1.7332	0.24155	1.4852	0.29985	1.3906	0.45262	0.987375	0.892525	0.92161	-0.01833	-0.164036	-0.117772	1147400000	434420000	410160000	302780000	233040000	124630000	67757000	40647000	205610000	65431000	49396000	90781000	78679000	44835000	19138000	14705000	930170000	271120000	274390000	384660000	555750000	278370000	146950000	130430000
Q09161;F2Z2T1	Nuclear cap-binding protein subunit 1	NCBP1	8	2	4	2	2	4	7	NCBP1	0	26.685	1.8019	0.34374	2.0442	0.56797	1.4061	0.43536	1.07282	1.30608	0.92073	0.101408	0.385249	-0.11915	66615000	12210000	31756000	22650000	84653000	41158000	22538000	20957000	20647000	5711200	6218400	8717800	56663000	25040000	16617000	15007000	182090000	46266000	64227000	71594000	322840000	145760000	77799000	99280000
Q96A72;F5H6N1;A6NEC0;F5H6P7;F5H3U9;F5H124	Protein mago nashi homolog 2	MAGOHB	4	4	3	2	3	2	3	MAGOHB	0	10.276	1.1393	0.35242	1.34	0.53568	1.0395	0.8018	0.74586	0.93784	0.92065	-0.423023	-0.0925863	-0.119275	107010000	19977000	59523000	27509000	81648000	35258000	32052000	14337000	28879000	9064900	6419300	13395000	101410000	31329000	50624000	19457000	36615000	10897000	11868000	13850000	174820000	67705000	47834000	59284000
B4E3S0;Q9ULV4;A7MAP0;A7MAP1;F8VV53;F8W1H8;F8VUX3;F8VSA4;F8VRE9;H0YHL7;F8VTT6;F8VVB7	Coronin;Coronin-1C	CORO1C	3	2	2	0	2	1	2	CORO1C	0.0030628	3.5445	0.62882	0.5838	0	0.29788	0	0.92	0.60631	0.29788	0.92	-0.721872	-1.7472	-0.120294	24447000	7639200	11612000	5195400	52302000	13964000	20820000	17518000	0	0	0	0	19979000	5438800	12711000	1828700	8403600	3417200	1345000	3641400	63395000	21565000	13689000	28141000
Q12874;E7EUT8	Splicing factor 3A subunit 3	SF3A3	5	4	3	4	4	3	4	SF3A3	0	11.972	1.7037	0.32925	1.6341	0.39432	1.3591	0.4792	1.01648	1.01421	0.91915	0.0235747	0.0203564	-0.121628	128590000	24574000	64064000	39950000	86259000	40693000	29438000	16128000	75914000	22140000	16975000	36799000	92490000	38673000	36322000	17494000	62388000	18481000	19310000	24597000	96630000	43152000	23183000	30295000
O75746;B3KR64;F8W9J0;H0YFB2;B4DGK6	Calcium-binding mitochondrial carrier protein Aralar1	SLC25A12	26	25	17	12	13	23	15	SLC25A12	0	69.641	1.4317	0.51613	0.9816	0.59736	1.2175	0.62023	0.973915	0.78948	0.918865	-0.0381322	-0.341025	-0.122075	943420000	257150000	348640000	337630000	293180000	132180000	77703000	83300000	253310000	82080000	82198000	89034000	181810000	82156000	49233000	50425000	1173200000	362090000	370230000	440840000	332000000	154910000	85907000	91184000
E9PD78;P23921;E9PL69;F5H861;E9PP77;H0YCY7	Ribonucleoside-diphosphate reductase large subunit	RRM1	5	5	0	1	0	4	0	RRM1	0	7.6381	1.1254	0	0	0	0.9187	0	1.1254	0	0.9187	0.170438	#NUM!	-0.122334	229340000	15598000	20913000	192830000	0	0	0	0	10098000	3774100	2158300	4165300	0	0	0	0	182280000	28619000	23508000	130150000	0	0	0	0
Q8IYS1	Peptidase M20 domain-containing protein 2	PM20D2	10	8	8	3	3	4	4	PM20D2	0	22.119	1.7239	0.37562	1.4444	0.38682	1.4368	0.39975	1.04976	0.91561	0.918275	0.0700595	-0.127195	-0.123002	202550000	31266000	112850000	58438000	262500000	112580000	105460000	44467000	32337000	10691000	9163400	12483000	39838000	20438000	7731500	11668000	51877000	13460000	19086000	19331000	68273000	33535000	22375000	12364000
Q2M1P5	Kinesin-like protein KIF7	KIF7	19	19	0	1	0	5	0	KIF7	0	50.136	1.2362	0	0	0	0.91826	0	1.2362	0	0.91826	0.305912	#NUM!	-0.123025	743020000	485690000	152640000	104690000	0	0	0	0	9919800	2943800	2134700	4841300	0	0	0	0	66146000	20108000	22772000	23266000	0	0	0	0
H0Y4R1;P12268;E7ETK5	Inosine-5-monophosphate dehydrogenase 2	IMPDH2	24	18	20	24	14	18	19	IMPDH2	0	309.76	1.5899	0.52843	1.6307	0.54121	1.3587	0.47639	1.05917	1.08596	0.917545	0.0829274	0.118964	-0.124149	6238600000	1609900000	2330100000	2298600000	3929100000	1935600000	938600000	1055000000	3774300000	1109500000	933880000	1730900000	1129900000	523950000	325200000	280780000	5269800000	1595100000	1467900000	2206800000	3704800000	1774300000	1048900000	881680000
P12004	Proliferating cell nuclear antigen	PCNA	10	8	6	6	5	5	6	PCNA	0	15.368	1.2209	0.66058	1.2553	0.65212	1.1356	0.6984	0.94074	0.95371	0.917	-0.088132	-0.0683775	-0.125006	435940000	128540000	181100000	126300000	339870000	155420000	82433000	102020000	192050000	51462000	49906000	90682000	281140000	92565000	69745000	118830000	97725000	32356000	31247000	34123000	163540000	63335000	43847000	56360000
Q86UY0;Q8NBS9-2;Q8NBS9	Thioredoxin domain-containing protein 5	TXNDC5	9	8	4	4	2	3	2	TXNDC5	0	11.071	1.7749	0.49768	1.696	0.33749	1.3958	0.43666	1.13629	1.01675	0.91623	0.184331	0.0239579	-0.126218	167420000	43939000	65479000	58003000	55187000	25117000	13901000	16169000	45519000	13743000	12176000	19600000	19384000	10259000	4376400	4747800	29167000	8152100	9097400	11917000	19515000	10387000	4638000	4489700
O14497;O14497-2;O14497-3;H0Y488;Q96SM7;H0YEW5	AT-rich interactive domain-containing protein 1A	ARID1A	71	65	51	37	40	65	44	ARID1A	0	323.31	1.8503	0.25273	1.3404	0.26941	1.5084	0.3234	1.05151	0.804905	0.9159	0.0724694	-0.31311	-0.126738	19479000000	3598400000	9867600000	6012500000	9938600000	5501300000	2894800000	1542400000	2483100000	765510000	736050000	981560000	3085200000	1644200000	915900000	525170000	15345000000	4146200000	5134300000	6064800000	5384600000	2820300000	1522000000	1042300000
O43823;M0QYL4	A-kinase anchor protein 8	AKAP8	9	7	1	1	1	6	5	AKAP8	0	23.963	1.8715	0.52678	0	0	1.3426	0.48684	1.19914	0	0.91472	0.262	#NUM!	-0.128598	219420000	41526000	99070000	78824000	85535000	22582000	48876000	14077000	11388000	4868400	2584400	3934900	16682000	7197500	4818900	4665500	300220000	86818000	93655000	119750000	106240000	54741000	24658000	26838000
B4DHE8;Q96DH6-2;Q96DH6;B4DM51;Q96DH6-3;J3KTC1;J3QKT5;H0YHB7;O43347	RNA-binding protein Musashi homolog 2	IGSF9B;MSI2	4	4	1	2	1	3	1	IGSF9B;MSI2	0.00092593	6.1142	1.3322	0	1.0901	0	1.2464	0.58122	1.3322	1.0901	0.91381	0.413811	0.12446	-0.130034	149530000	39651000	59772000	50103000	29876000	17069000	7597900	5209200	27542000	10446000	6329300	10767000	11796000	6477500	2665200	2653700	48273000	13639000	15026000	19608000	24646000	9753300	7606600	7285700
P17812;B4DR64;B7Z9C4	CTP synthase 1	CTPS1	23	23	12	18	6	19	8	CTPS1	0	132.25	1.3715	0.76407	1.2997	0.76543	1.0283	0.79931	1.06778	1.03256	0.913805	0.0946212	0.0462326	-0.130042	2246900000	635090000	779950000	831850000	882240000	200920000	156790000	524520000	1396300000	476420000	305240000	614610000	171300000	65231000	49906000	56169000	1906700000	672490000	540820000	693420000	594270000	179390000	140090000	274780000
P49207	60S ribosomal protein L34	RPL34	3	2	3	2	3	2	3	RPL34	0.00084388	4.6851	1.4249	0.22822	1.512	0.25714	1.5456	0.28022	0.82656	0.88457	0.91291	-0.274809	-0.176952	-0.131455	636020000	156720000	254060000	225250000	647600000	358760000	205800000	83039000	248200000	73754000	60266000	114180000	634770000	364570000	175790000	94410000	317790000	85179000	95418000	137200000	479010000	268500000	118690000	91817000
P51570;B4E1G6;K7ERJ9;K7ERN9	Galactokinase	GALK1	8	6	4	5	3	6	6	GALK1	0	18.125	1.2646	0.5436	1.0281	0.3124	1.2956	0.52944	0.9041	0.67025	0.91252	-0.145446	-0.577229	-0.132072	190460000	54082000	59612000	76767000	96182000	46033000	23349000	26800000	153950000	51580000	52612000	49759000	74777000	35523000	23818000	15436000	167040000	53969000	47042000	66024000	156870000	70775000	40854000	45242000
P49336-2;P49336;Q9BWU1;F5H6D4;Q5JQZ9;Q9BWU1-2;B4DUB1	Cyclin-dependent kinase 8;Cyclin-dependent kinase 19	CDK8;CDK19	5	2	0	4	0	2	2	CDK8;CDK19	0.00084459	4.6992	1.5475	0	1.388	0	1.5545	0.27025	1.5475	1.388	0.912375	0.629939	0.473008	-0.132301	64877000	16293000	28994000	19590000	0	0	0	0	69530000	21169000	19079000	29282000	0	0	0	0	46126000	12340000	14597000	19189000	43787000	25602000	10690000	7494600
Q9NUQ6-2;Q9NUQ6;B8ZZZ7;B4DRE6;B4DT67;F2Z2S1;C9JKE4;F8VZ02;F8VT91;C9JGM8;F8W6C2;Q4ZFW0;F8WAV0;C9IZC3;C9J8M7;C9JW67	SPATS2-like protein	SPATS2L	4	2	0	0	0	4	0	SPATS2L	0.00087413	5.135	1.0924	0	0	0	0.9119	0	1.0924	0	0.9119	0.127501	#NUM!	-0.133052	30821000	11477000	9225200	10119000	0	0	0	0	0	0	0	0	0	0	0	0	94686000	35700000	29785000	29200000	0	0	0	0
O60884;H3BMW5;I3L320	DnaJ homolog subfamily A member 2	DNAJA2	13	13	5	10	1	11	5	DNAJA2	0	38.058	1.7578	0.31846	1.2422	0	1.4126	0.4105	1.03813	1.2422	0.91155	0.0539871	0.312897	-0.133606	1733200000	369170000	707220000	656830000	125530000	67303000	27890000	30340000	549400000	193860000	130560000	224990000	46781000	25053000	11115000	10613000	534270000	149300000	182090000	202880000	128660000	63790000	37459000	27415000
P12235	ADP/ATP translocase 1	SLC25A4	21	20	16	15	11	16	11	SLC25A4	0	12.399	1.446	0.53135	1.1718	0.61739	1.2232	0.59792	0.988675	0.894595	0.91056	-0.0164317	-0.160693	-0.135174	365170000	94459000	148110000	122610000	213240000	96153000	65475000	51613000	94214000	28642000	36666000	28906000	55940000	25245000	15062000	15633000	103550000	31692000	35905000	35955000	61817000	26728000	19007000	16083000
Q92785;J3KMZ8;B4DT58;E9PN04;J3KQY6;E9PDV3;A5PLL3;Q92782-3;Q92782;Q92782-2	Zinc finger protein ubi-d4	DPF2	22	19	14	15	12	18	11	DPF2	0	254.67	1.945	0.21584	1.4229	0.24062	1.5115	0.30793	1.08042	0.83176	0.909715	0.111592	-0.265761	-0.136513	6362400000	1137500000	3169900000	2055000000	3766000000	1896000000	1386200000	483730000	2672000000	755100000	808930000	1108000000	2153800000	1272000000	542290000	339530000	4015300000	1046600000	1366700000	1602000000	4370000000	2314500000	1064800000	990670000
Q15233;Q15233-2;H7C367;C9JYS8;C9IZL7;C9J4X2	Non-POU domain-containing octamer-binding protein	NONO	29	27	26	23	24	23	24	NONO	0	323.31	1.7665	0.31022	1.4509	0.45719	1.4304	0.3886	1.03836	0.954045	0.9095	0.0543067	-0.0678708	-0.136854	23734000000	5189700000	9957300000	8586900000	27205000000	15106000000	7109000000	4990200000	16678000000	4949600000	4414300000	7314200000	10642000000	6043400000	1955800000	2642800000	13305000000	3798200000	4169800000	5336600000	17213000000	10188000000	3045100000	3980100000
Q8TAQ2	SWI/SNF complex subunit SMARCC2	SMARCC2	57	43	43	30	33	47	38	SMARCC2	0	66.732	2.0283	0.21132	0	0.2792	1.5426	0.27568	1.11981	0.2792	0.90914	0.163254	-1.84063	-0.137426	1394000000	240430000	686400000	467150000	951880000	518320000	291590000	141970000	34380000	9805600	10701000	13873000	223680000	129940000	55189000	38547000	879870000	225830000	296400000	357640000	579240000	321210000	147980000	110050000
P12814;P12814-3;P12814-2;B7TY16;H9KV75;G3V2N5;G3V2W4;H7C5W8;H0YJW3;G3V2X9;H0YJ11;G3V5M4;G3V2E8;G3V380	Alpha-actinin-1	ACTN1	39	32	17	16	15	29	22	ACTN1	0	156.67	1.3059	0.34151	1.3161	0.36238	1.2146	0.60335	0.823705	0.83924	0.908975	-0.2798	-0.252845	-0.137687	1280800000	318860000	580050000	381900000	643750000	266100000	268880000	108770000	493240000	163500000	143180000	186560000	306390000	100170000	156770000	49448000	1082700000	322580000	358590000	401490000	887490000	361030000	293010000	233450000
Q92804-2;Q92804;K7EPT6;K7EKB2;K7EL85	TATA-binding protein-associated factor 2N	TAF15	12	11	11	9	12	11	11	TAF15	0	323.31	1.833	0.34611	1.9506	0.41142	1.494	0.32087	1.08956	1.18101	0.907435	0.123739	0.240021	-0.140134	6376000000	1397000000	2443100000	2535900000	13152000000	7732000000	2815600000	2604600000	4788300000	1250900000	1090000000	2447500000	7684700000	4327600000	1512800000	1844300000	7550300000	1940500000	2546600000	3063100000	6318200000	3832500000	1188600000	1297100000
Q00325-2;F8VVM2;Q00325;F8VWQ0;F8VZL5;F8VWR4	Phosphate carrier protein, mitochondrial	SLC25A3	10	9	8	8	7	8	8	SLC25A3	0	48.917	1.3905	0.50924	1.1432	0.71559	1.2263	0.58816	0.94987	0.929395	0.90723	-0.074198	-0.105636	-0.14046	1857200000	464210000	749770000	643190000	1057400000	491670000	313250000	252500000	641330000	209130000	181880000	250320000	798290000	354360000	205080000	238840000	949500000	299970000	291990000	357540000	1091400000	502880000	289750000	298800000
P49368-2;P49368;B4DUR8;E9PRC8;E9PQ35;E9PM09;Q5SZX9	T-complex protein 1 subunit gamma	CCT3	16	14	8	15	6	14	7	CCT3	0	60.104	1.3601	0.55458	1.2841	0.61168	1.2035	0.61013	0.95734	0.94789	0.906815	-0.0628967	-0.0772084	-0.14112	839430000	214910000	331150000	293370000	190790000	74374000	38308000	78105000	633130000	196670000	150200000	286260000	108300000	48215000	27807000	32280000	620340000	184550000	207660000	228130000	213650000	90243000	58711000	64699000
H0Y3K7;Q5T6N2;F8W8M4;O14639-2;J3QSX6;Q5JVV3;O14639-3;O14639-5;O14639-4;H0Y7N6;F6XFR5	Actin-binding LIM protein 1	ABLIM1	8	5	2	0	1	2	2	ABLIM1	0.00091158	5.9673	1.6203	0.18603	0	0	1.481	0.33198	0.903165	0	0.90649	-0.146939	#NUM!	-0.141637	105490000	16719000	58821000	29945000	22479000	13489000	6274100	2715800	0	0	0	0	3472100	1152700	1767400	551880	31644000	8570800	9814100	13259000	26461000	13420000	7211500	5829400
Q9UN37;I3L4J1	Vacuolar protein sorting-associated protein 4A	VPS4A	7	3	5	5	3	4	2	VPS4A	0	11.855	1.432	0.33777	1.3156	0.46719	1.2544	0.5582	0.884885	0.891395	0.9063	-0.176438	-0.165863	-0.141939	111870000	25205000	49486000	37178000	161840000	80399000	43571000	37871000	101390000	33352000	28600000	39442000	38927000	21573000	8553300	8800500	77850000	23249000	23382000	31219000	32529000	16141000	8009500	8379000
Q13751;Q5THA1	Laminin subunit beta-3	LAMB3	9	3	2	1	0	6	3	LAMB3	0	11.772	1.6821	0.24255	0	0	1.7434	0.068977	0.962325	0	0.906189	-0.0554039	#NUM!	-0.142117	59822000	12991000	22597000	24234000	41231000	15748000	21225000	4258500	13315000	2693500	4180400	6440700	0	0	0	0	235620000	84565000	53594000	97459000	497180000	356140000	136550000	4499200
Q16795;H3BRM9;F5H0J3;F5GY40	NADH dehydrogenase [ubiquinone] 1 alpha subcomplex subunit 9, mitochondrial	NDUFA9	15	11	4	12	2	11	3	NDUFA9	0	51.511	1.3448	0.2805	1.2315	0.31262	1.3743	0.43732	0.81265	0.77206	0.90581	-0.299294	-0.373215	-0.14272	640550000	204960000	236500000	199090000	74031000	36820000	23811000	13400000	325620000	103910000	82893000	138820000	32555000	16366000	8958600	7230500	412740000	123730000	112160000	176850000	41734000	22926000	8700700	10107000
B4DVY1;O15371;B0QYA5;B0QYA6;B0QYA7;B0QYA8;B0QYA4;B0QYA3	Eukaryotic translation initiation factor 3 subunit D	EIF3D	12	9	6	10	2	10	4	EIF3D	0	41.55	1.343	0.29166	1.2692	0.36004	0.94229	0.86853	0.81733	0.81462	0.90541	-0.291009	-0.295801	-0.143357	541930000	152470000	209100000	180360000	244640000	134120000	55147000	55376000	468830000	153410000	112360000	203060000	43005000	25273000	9916400	7815700	504480000	180270000	145120000	179090000	393000000	177350000	83977000	131680000
P28482;A8CZ64;E9PBK7;E9PJF0;E9PQW4;P27361-2;P27361-3;P27361	Mitogen-activated protein kinase 1	MAPK1	11	10	6	8	3	7	4	MAPK1	0	53.733	1.9469	0.50681	1.4047	0.35506	1.3985	0.41184	1.22686	0.87988	0.90517	0.294965	-0.184621	-0.143739	658000000	258730000	236410000	162860000	116580000	56837000	35063000	24684000	157310000	60382000	39307000	57621000	48842000	21969000	12444000	14429000	175870000	47232000	60949000	67688000	108300000	56242000	26768000	25287000
Q96K37;H7C1I0;Q96K37-2	Solute carrier family 35 member E1	SLC35E1	3	2	1	3	1	3	0	SLC35E1	0	42.98	1.2669	0	1.0298	0	0.90504	0	1.2669	1.0298	0.90504	0.341303	0.0423642	-0.143947	58863000	15664000	24771000	18428000	7901500	3669100	2269700	1962800	26280000	8915600	8088300	9276200	5168100	2235800	1435500	1496800	48271000	14857000	17585000	15829000	0	0	0	0
Q9NVP1	ATP-dependent RNA helicase DDX18	DDX18	2	0	1	0	0	0	2	DDX18	0.011889	2.2711	0	0.20842	0	0	0	0.9047	0.20842	0	0.9047	-2.26243	#NUM!	-0.144489	0	0	0	0	15795000	4958600	9510300	1326400	0	0	0	0	0	0	0	0	0	0	0	0	63121000	28080000	12282000	22758000
Q9UJ70;Q9UJ70-2;H7C3G9;H7C1L7;H0YEB7;H0YF44;H0YC94	N-acetyl-D-glucosamine kinase	NAGK	14	13	7	11	3	12	3	NAGK	0	34.154	1.793	0.31387	1.305	0.31643	1.504	0.30391	1.05343	0.810715	0.903955	0.0751013	-0.302733	-0.145677	718650000	185370000	265490000	267780000	101740000	48375000	27828000	25539000	220260000	60355000	75516000	84391000	46672000	24187000	14012000	8473300	439880000	112440000	157370000	170080000	73710000	42120000	17321000	14268000
Q8WVM0	Dimethyladenosine transferase 1, mitochondrial	TFB1M	4	1	4	1	0	1	2	TFB1M	0	7.5885	0	1.3983	0	0	0	0.90314	1.3983	0	0.90314	0.483674	#NUM!	-0.146978	13890000	2929700	4783100	6177500	42909000	17103000	6784900	19020000	5556500	2066400	1333600	2156400	0	0	0	0	4474500	1036000	1681900	1756500	48414000	12660000	4429400	31325000
H7BY58;P22061;P22061-2;J3KP72;B7Z972;C9J0F2;F8WDT3;F8WAV5;F8WAX2;H7C4X2	Protein-L-isoaspartate O-methyltransferase;Protein-L-isoaspartate(D-aspartate) O-methyltransferase	PCMT1	9	7	6	5	6	5	6	PCMT1	0	23.152	1.5013	0.44428	1.4018	0.45808	1.3314	0.47476	0.97279	0.92994	0.90308	-0.0397997	-0.10479	-0.147074	829970000	200620000	358800000	270560000	224940000	115200000	55725000	54019000	116590000	35541000	32602000	48443000	200510000	101990000	49146000	49368000	118550000	37686000	38223000	42642000	180980000	86813000	48475000	45696000
O15042-2;O15042;E7ET15;O15042-3;C9JB80;H0Y8D9;E7EW00;C9J5L1;H7C4V2;H7C4P4;C9JDJ7	U2 snRNP-associated SURP motif-containing protein	U2SURP	22	11	3	2	6	17	9	U2SURP	0	39.509	1.8187	0.37999	1.6314	0.34467	1.3958	0.41031	1.09935	0.988035	0.903055	0.136644	-0.0173659	-0.147114	548640000	108520000	271160000	168970000	159140000	76429000	48867000	33842000	28105000	8629400	7604100	11872000	534510000	242880000	139220000	152400000	827550000	217950000	292280000	317320000	182990000	95800000	46514000	40680000
Q9BS26	Endoplasmic reticulum resident protein 44	ERP44	18	16	13	12	13	13	12	ERP44	0	311.02	1.4853	0.15545	1.3457	0.24149	1.5046	0.30057	0.820375	0.793595	0.902585	-0.285645	-0.333525	-0.147865	6586300000	1490500000	2859800000	2235900000	2879600000	1655400000	899030000	325230000	2551900000	785590000	720530000	1045800000	1097800000	733940000	158440000	205450000	3702900000	998660000	1152900000	1551300000	1233400000	736490000	246150000	250810000
Q9Y2X3;H7BZ72	Nucleolar protein 58	NOP58	8	3	5	3	3	3	6	NOP58	0	50.904	0.64015	0.24899	1.7027	0.42388	0.78515	1.0195	0.44457	1.06329	0.902325	-1.16952	0.0885351	-0.148281	47589000	11296000	28460000	7832900	152350000	53685000	77846000	20818000	18333000	4519900	3781000	10032000	77466000	20740000	44623000	12103000	39686000	16644000	10619000	12422000	193250000	67825000	47133000	78295000
Q9BQ67	Glutamate-rich WD repeat-containing protein 1	GRWD1	3	2	1	0	1	0	2	GRWD1	0.024287	1.7822	1.8817	2.4507	0	0	0	0.90098	2.1662	0	0.90098	1.11517	#NUM!	-0.150433	19394000	3138200	6606700	9649500	68691000	17167000	7408600	44115000	0	0	0	0	51059000	4394300	3013000	43651000	0	0	0	0	122190000	23123000	11323000	87746000
B4DR52;Q99880;Q99879;Q99877;Q93079;Q5QNW6;P62807;P58876;P57053;O60814;Q5QNW6-2	Histone H2B;Histone H2B type 1-L;Histone H2B type 1-M;Histone H2B type 1-N;Histone H2B type 1-H;Histone H2B type 2-F;Histone H2B type 1-C/E/F/G/I;Histone H2B type 1-D;Histone H2B type F-S;Histone H2B type 1-K	HIST1H2BL;HIST1H2BM;HIST1H2BN;HIST1H2BH;HIST2H2BF;HIST1H2BC;HIST1H2BD;H2BFS;HIST1H2BK	10	9	9	4	9	6	8	HIST1H2BL;HIST1H2BM;HIST1H2BN;HIST1H2BH;HIST2H2BF;HIST1H2BC;HIST1H2BD;H2BFS;HIST1H2BK	0	110.91	0.70068	0.16943	1.3979	0.25361	0.58936	1.2119	0.435055	0.825755	0.90063	-1.20073	-0.276214	-0.150994	15419000000	2562200000	11575000000	1281400000	29569000000	8191200000	19438000000	1940200000	3153400000	1184100000	417730000	1551600000	31967000000	5379800000	24013000000	2574700000	4265400000	1952100000	1189300000	1124000000	16693000000	5309800000	4621400000	6761300000
Q15459;E9PAW1;F8WB66;F8WC79	Splicing factor 3A subunit 1	SF3A1	16	9	7	4	9	8	9	SF3A1	0	28.252	1.6126	0.32434	1.3765	0.36208	1.3697	0.42891	0.96847	0.86929	0.899305	-0.0462207	-0.202091	-0.153118	197870000	40282000	90985000	66601000	205020000	103340000	63094000	38594000	99988000	36313000	23639000	40035000	174030000	77717000	63599000	32717000	280700000	75955000	97808000	106930000	193980000	100400000	44201000	49383000
Q13268;D3DS54;C9JZP6;Q13268-2;H0YJG9;H0YJP4	Dehydrogenase/reductase SDR family member 2, mitochondrial	DHRS2	10	10	6	7	8	9	7	DHRS2	0	50.479	1.7377	0.2499	0.8961	0.21075	1.3297	0.46884	0.9938	0.553425	0.89927	-0.00897255	-0.85354	-0.153174	1864100000	459400000	637210000	767540000	359780000	205210000	100470000	54093000	1238200000	331620000	616070000	290540000	769170000	249370000	434980000	84815000	982720000	316910000	260720000	405090000	644490000	321360000	149430000	173700000
Q9UKV8;Q9UKV8-2;E5RJY2	Protein argonaute-2	AGO2	45	38	29	25	22	40	35	AGO2	0	323.31	1.6052	0.30799	1.2059	0.36135	1.4586	0.33985	0.956595	0.783625	0.899225	-0.0640198	-0.351765	-0.153246	7112400000	1908500000	2551700000	2652200000	2562900000	1464500000	599470000	498920000	1768500000	589720000	422230000	756490000	990760000	540500000	216660000	233600000	8054500000	2371500000	2283700000	3399300000	2806400000	1579400000	637730000	589250000
C9J2Y9;P30876;C9J4M6	DNA-directed RNA polymerase;DNA-directed RNA polymerase II subunit RPB2	POLR2B	25	18	7	2	3	20	12	POLR2B	0	44.385	1.5054	0.29146	1.1539	0.34047	1.3728	0.42364	0.89843	0.747185	0.89822	-0.154522	-0.420463	-0.154859	458050000	110000000	188000000	160050000	135860000	70931000	37037000	27888000	13741000	4724400	3332200	5684100	24348000	11438000	8396600	4514000	634610000	198860000	192540000	243220000	181880000	93882000	46125000	41870000
Q6STE5;Q6STE5-2;C9JYI7	SWI/SNF-related matrix-associated actin-dependent regulator of chromatin subfamily D member 3	SMARCD3	18	15	14	12	6	14	10	SMARCD3	0	22.36	2.2488	0.20479	1.9106	0.27148	1.4916	0.30477	1.2268	1.09104	0.898185	0.294894	0.125704	-0.154915	344540000	62383000	152790000	129370000	305090000	181820000	75603000	47668000	162540000	40569000	49179000	72790000	57127000	30365000	18065000	8697300	234980000	60331000	78037000	96615000	243250000	123060000	68085000	52100000
P49756;P49756-2;P49756-3;E9PQU5;H0YE46	RNA-binding protein 25	RBM25	7	3	5	0	3	2	6	RBM25	0	15.043	1.5113	0.31211	0	0.34266	1.1099	0.68636	0.911705	0.34266	0.89813	-0.133361	-1.54515	-0.155004	96084000	17522000	48895000	29667000	167130000	70246000	64822000	32060000	0	0	0	0	80121000	46931000	23631000	9559000	73115000	20586000	27021000	25508000	275520000	147190000	57885000	70444000
Q16891-2;Q16891;H7C463;C9J406;B9A067;Q16891-3;Q16891-4	MICOS complex subunit MIC60	IMMT	7	1	2	2	2	5	6	IMMT	0	34.247	0	0.51974	1.4962	0.67194	1.1582	0.63752	0.51974	1.08407	0.89786	-0.944138	0.116458	-0.155438	23209000	4564500	10404000	8240100	72012000	24704000	32963000	14346000	25606000	6807600	7991800	10806000	24330000	7939300	11004000	5386300	92168000	29999000	28588000	33581000	209110000	89329000	60540000	59240000
Q92890;Q92890-1;A6NJ11;Q92890-3;C9JNP9;C9J6N9;C9IZG3	Ubiquitin fusion degradation protein 1 homolog	UFD1L	4	2	1	1	0	3	1	UFD1L	0.0088195	2.4258	0.91392	0	0	0	0.89725	0	0.91392	0	0.89725	-0.12986	#NUM!	-0.156418	43947000	16729000	14502000	12716000	13962000	7899200	3692900	2370100	15918000	4768500	4787400	6362600	0	0	0	0	47590000	17508000	13765000	16318000	6631600	3326400	1637300	1667900
Q14974;B7ZAV6;F5H4R7;J3KTM9;J3QR48;J3QKQ5	Importin subunit beta-1	KPNB1	18	12	7	8	4	16	10	KPNB1	0	54.797	1.3587	0.38699	1.0976	0.43473	1.2404	0.55218	0.872845	0.766165	0.89629	-0.196203	-0.384273	-0.157962	424010000	97487000	178280000	148240000	184550000	94555000	46385000	43605000	157360000	58117000	37439000	61800000	40066000	18646000	12715000	8704900	584800000	178590000	176920000	229290000	325200000	151190000	78277000	95731000
Q99873-4;E9PKG1;H7C2I1;Q99873-3;Q99873-2;Q99873;E9PIX6;E9PQ98;H0YDE4;E9PNR9;E9PMW9;E9PI83;Q9NR22-2	Protein arginine N-methyltransferase 1	PRMT1	21	21	12	20	9	20	17	PRMT1	0	260.79	1.633	0.37743	1.7235	0.417	1.4147	0.37544	1.00521	1.07025	0.89507	0.0075041	0.0979478	-0.159928	9831700000	2410900000	4232400000	3188400000	1385900000	661820000	414800000	309290000	4525700000	1358000000	1089900000	2077800000	460780000	208160000	153200000	99421000	8536500000	2532300000	2807100000	3197200000	2282100000	1199000000	629290000	453810000
B7Z9L0;P50991;P50991-2;B7Z2F4	T-complex protein 1 subunit delta	CCT4	17	15	7	17	4	15	6	CCT4	0	89.549	1.2934	0.63112	1.2258	0.58728	1.1423	0.64702	0.96226	0.90654	0.89466	-0.0555013	-0.141557	-0.160589	837700000	187510000	263180000	387010000	335010000	152890000	78968000	103150000	611000000	207040000	129110000	274850000	104640000	41255000	21916000	41472000	439110000	134870000	128310000	175920000	230320000	91848000	52466000	86006000
G5E954;J3KP90;E5RFK5;P24863;E5RFX8;E5RI39;H0YBQ5;P24863-2;E5RIH8;Q5JV82;E5RHL8	Cyclin-C	CCNC	4	3	2	3	1	3	2	CCNC	0.0075914	2.5619	1.7615	0.31825	1.3928	0	1.4787	0.30989	1.03988	1.3928	0.894295	0.0564101	0.477988	-0.161177	92612000	17567000	43760000	31285000	15988000	8632100	4781900	2574400	64078000	18433000	17009000	28637000	6849200	3704500	1854100	1290600	72610000	17508000	26166000	28936000	24532000	12619000	7572200	4340000
P17858;P17858-2;F8WEU2	ATP-dependent 6-phosphofructokinase, liver type	PFKL	22	18	15	13	7	15	16	PFKL	0	128.27	1.3566	0.48882	1.6234	0.58162	1.2702	0.51801	0.92271	1.10251	0.894105	-0.116051	0.140792	-0.161484	1187900000	252820000	626840000	308260000	1142700000	458880000	413410000	270360000	469380000	119930000	157350000	192100000	310420000	132840000	93272000	84318000	789380000	193690000	327960000	267730000	904220000	393000000	303280000	207940000
Q9P0M6;Q5SQT3	Core histone macro-H2A.2;Histone H2A	H2AFY2	6	6	4	1	4	0	3	H2AFY2	0	13.672	0.85931	0.21709	0	0.62726	0	0.89343	0.5382	0.62726	0.89343	-0.893786	-0.672865	-0.162573	52958000	9529900	37626000	5801600	129670000	38160000	79754000	11760000	0	0	0	0	88527000	20193000	58632000	9702200	0	0	0	0	58908000	23662000	17806000	17440000
Q8TCS8;H7C3C5;H7BXF6;F8WBI3	Polyribonucleotide nucleotidyltransferase 1, mitochondrial	PNPT1	22	13	1	10	0	18	5	PNPT1	0	35.718	1.3528	0	1.233	0	1.154	0.62993	1.3528	1.233	0.891965	0.435949	0.302173	-0.164941	235540000	61135000	94053000	80352000	7413000	3972600	1883800	1556600	169230000	60008000	43942000	65276000	0	0	0	0	496840000	161760000	163580000	171500000	67375000	27524000	17570000	22282000
P63104;E7EX29;B0AZS6;E7ESK7;E7EX24;B7Z2E6;H0YB80;E5RGE1;E5RIR4;E9PD24;E7EVZ2	14-3-3 protein zeta/delta	YWHAZ	9	7	4	6	5	5	7	YWHAZ	0	31.208	1.3528	0.47366	1.3551	0.47712	1.2532	0.53063	0.91323	0.91611	0.891915	-0.13095	-0.126407	-0.165022	1011300000	245270000	435220000	330810000	232100000	112370000	65499000	54228000	298250000	95876000	80279000	122090000	151930000	75184000	37831000	38912000	350350000	110100000	108170000	132080000	360640000	167650000	96555000	96438000
Q96AG4	Leucine-rich repeat-containing protein 59	LRRC59	6	3	3	5	2	6	3	LRRC59	0	17.672	1.1278	0.45161	1.0082	0.45057	1.23	0.55224	0.789705	0.729385	0.89112	-0.340614	-0.455248	-0.166308	136440000	39947000	49046000	47448000	79287000	39951000	19112000	20224000	105200000	40414000	26180000	38603000	34155000	18477000	9339300	6338000	152990000	53008000	46487000	53496000	46671000	23176000	11473000	12022000
Q14204	Cytoplasmic dynein 1 heavy chain 1	DYNC1H1	46	37	0	1	0	13	3	DYNC1H1	0	39.808	1.3967	0	0	0	1.2805	0.4996	1.3967	0	0.89005	0.482022	#NUM!	-0.168042	442910000	97151000	173700000	172060000	0	0	0	0	6051700	2232900	1365500	2453300	0	0	0	0	109390000	31385000	37671000	40335000	34357000	18896000	8573300	6887200
P11413;P11413-2;P11413-3;E7EUI8;E7EM57;E9PD92	Glucose-6-phosphate 1-dehydrogenase	G6PD	14	11	3	8	0	6	4	G6PD	0	24.05	1.3474	0.30003	1.3065	0	1.319	0.4583	0.823715	1.3065	0.88865	-0.279783	0.385707	-0.170313	309140000	59164000	168460000	81512000	106780000	36909000	57183000	12690000	108700000	33710000	38152000	36838000	0	0	0	0	92154000	26927000	31912000	33314000	43251000	20366000	12528000	10356000
P31689;P31689-2	DnaJ homolog subfamily A member 1	DNAJA1	11	11	4	8	3	9	2	DNAJA1	0	82.593	1.8963	0.27537	1.2707	0.38727	1.3923	0.38487	1.08584	0.828985	0.888585	0.118805	-0.270582	-0.170418	2844000000	532910000	1294100000	1017100000	406420000	236980000	89750000	79692000	1524000000	543630000	353860000	626530000	230650000	123950000	47285000	59411000	2071300000	611380000	604240000	855630000	209240000	107840000	51018000	50377000
O96008-2;O96008;K7EKG4;K7EJ57	Mitochondrial import receptor subunit TOM40 homolog	TOMM40	3	1	2	2	2	2	2	TOMM40	0.00097752	6.7829	0	0.76386	1.3156	1.0239	1.2536	0.52332	0.76386	1.16975	0.88846	-0.38862	0.2262	-0.170621	17540000	4946900	6765200	5828100	40331000	16392000	9490200	14449000	34060000	10871000	8889700	14299000	34961000	13772000	7228300	13960000	34853000	11136000	8566900	15150000	63973000	27801000	16290000	19882000
Q96CS3	FAS-associated factor 2	FAF2	6	4	3	5	2	1	4	FAF2	0	18.877	1.0144	0.58445	0.97514	0.76947	1.1035	0.67237	0.799425	0.872305	0.887935	-0.322965	-0.197095	-0.171474	123900000	36170000	48505000	39224000	472270000	112120000	288170000	71983000	110890000	46459000	26886000	37543000	77674000	30974000	23114000	23586000	22998000	8451500	7359800	7186200	121040000	53650000	32516000	34872000
J3QRS9;O43670-2;O43670;O43670-4;J3KS31;O43670-3;J3QS27;J3KTL1;J3KRB6;J3KRW6;H0Y3M2	BUB3-interacting and GLEBS motif-containing protein ZNF207	ZNF207	3	3	3	3	2	3	3	ZNF207	0	38.726	1.5914	0.23683	1.4859	0.3341	1.548	0.2264	0.914115	0.91	0.8872	-0.129552	-0.136062	-0.172669	195610000	46148000	85175000	64289000	225570000	138040000	49298000	38233000	66949000	23039000	14810000	29099000	115750000	65452000	28610000	21690000	132240000	36421000	40815000	55004000	236510000	126170000	80481000	29851000
P07384;E9PLX0;E9PJJ3;E9PLC9;E9PMC6;E9PJA6;E9PSA6;E9PLQ6;E9PL37;E9PQB3;E9PRM1;E9PIA9	Calpain-1 catalytic subunit	CAPN1	10	10	3	7	2	8	4	CAPN1	0	13.596	1.4488	0.22968	1.3343	0.36156	1.369	0.40527	0.83924	0.84793	0.887135	-0.252845	-0.237983	-0.172774	372450000	92009000	155410000	125040000	21394000	12515000	5547000	3332300	139500000	44348000	39835000	55321000	31330000	16843000	8729000	5758200	212490000	71275000	55061000	86155000	68054000	35367000	16713000	15974000
O43143;B0V0F8;O60231	Putative pre-mRNA-splicing factor ATP-dependent RNA helicase DHX15	DHX15	37	36	32	9	8	16	20	DHX15	0	323.31	7.3776	3.4518	1.3086	0.42146	1.323	0.4512	5.4147	0.86503	0.8871	2.43688	-0.209178	-0.172831	9630400000	1297600000	1969300000	6363500000	14547000000	3065600000	1441600000	10040000000	251890000	69519000	76262000	106110000	241160000	96003000	96915000	48245000	916970000	311120000	286570000	319280000	848320000	412120000	222080000	214120000
P07355;P07355-2;H0YN42;H0YMD0;H0YMU9;A6NMY6;H0YM50;H0YKS4;H0YNP5;H0YN28;H0YL33;H0YMM1;H0YNA0;H0YKZ7;H0YLV6;H0YMT9;H0YKX9;H0YN52;H0YKL9;H0YKV8;H0YMD9;H0YNB8;H0YKN4;H0YLE2	Annexin A2;Annexin;Putative annexin A2-like protein	ANXA2;ANXA2P2	24	23	19	20	15	24	22	ANXA2;ANXA2P2	0	258.41	1.3589	0.26209	1.3034	0.29729	1.4021	0.37167	0.810495	0.800345	0.886885	-0.303125	-0.321306	-0.173181	6011500000	1366500000	2771300000	1873700000	1388600000	786730000	342360000	259500000	1917300000	630070000	433750000	853520000	1067900000	616780000	224470000	226610000	3672300000	1045400000	1104000000	1523000000	1734900000	939400000	402750000	392720000
Q8IXB1;Q8IXB1-2;Q3B7W8;E7EP04;H7C1G0	DnaJ homolog subfamily C member 10	DNAJC10	32	27	21	24	21	28	24	DNAJC10	0	270.44	1.3475	0.37	1.3045	0.30871	1.4397	0.33403	0.85875	0.806605	0.886865	-0.21969	-0.310066	-0.173214	9625700000	2284500000	4306500000	3034700000	5890100000	3046500000	1668200000	1175400000	3547800000	1102500000	1016300000	1429000000	2523300000	1423700000	626640000	472950000	8677800000	2368800000	2917100000	3391800000	4996100000	2798200000	1231200000	966670000
Q13151	Heterogeneous nuclear ribonucleoprotein A0	HNRNPA0	10	8	8	7	6	7	7	HNRNPA0	0	138.38	1.6358	0.46554	1.5626	0.67769	1.3501	0.42331	1.05067	1.12014	0.886705	0.0713096	0.163685	-0.173474	5473100000	1147600000	2488600000	1836800000	5563400000	2886700000	1460500000	1216200000	2421300000	694790000	648500000	1078000000	3559700000	1486500000	985150000	1088000000	3039100000	840710000	1029600000	1168800000	3826900000	2003700000	926880000	896310000
P11021	78 kDa glucose-regulated protein	HSPA5	32	26	27	21	21	29	25	HSPA5	0	323.31	1.4237	0.44264	1.1651	0.49949	1.2192	0.55368	0.93317	0.832295	0.88644	-0.0997882	-0.264833	-0.173905	10197000000	2411400000	4356200000	3429500000	5029800000	2393600000	1537000000	1099100000	6834000000	2262300000	1891100000	2680600000	3615800000	1732300000	919530000	964010000	10672000000	3200700000	3415300000	4056000000	3974900000	1878700000	974620000	1121600000
P22626;P22626-2	Heterogeneous nuclear ribonucleoproteins A2/B1	HNRNPA2B1	27	23	22	16	19	20	18	HNRNPA2B1	0	323.31	1.5242	0.49717	1.4448	0.71741	1.3391	0.43312	1.01069	1.0811	0.88611	0.0153334	0.112507	-0.174442	31957000000	6561800000	15392000000	10004000000	38302000000	19193000000	9532500000	9576500000	14784000000	4468900000	4177000000	6138100000	25506000000	11232000000	6630100000	7644600000	18282000000	5298700000	5993100000	6989900000	27249000000	14709000000	6432200000	6107700000
Q9NZJ9-2;Q9NZJ9-3;Q9NZJ9	Diphosphoinositol polyphosphate phosphohydrolase 2	NUDT4	2	2	1	1	1	1	1	NUDT4	0.028487	1.6721	1.6396	0.51964	1.2444	0.87206	1.2468	0.52448	1.07962	1.05823	0.88564	0.110524	0.0816532	-0.175208	269280000	51294000	123490000	94495000	212140000	89933000	65534000	56677000	132940000	42872000	32692000	57377000	55163000	18896000	11390000	24877000	207210000	63652000	64497000	79058000	103810000	45622000	32391000	25799000
Q96I24;Q96I24-2	Far upstream element-binding protein 3	FUBP3	12	8	8	6	5	10	5	FUBP3	0	39.87	1.4014	0.34838	1.476	0.45195	1.3901	0.38059	0.87489	0.963975	0.885345	-0.192826	-0.0529324	-0.175688	324730000	79821000	152330000	92573000	293920000	149170000	82094000	62656000	108470000	31851000	29640000	46977000	129850000	63028000	35916000	30908000	415770000	111310000	137660000	166800000	201740000	104830000	55062000	41851000
Q92616	Translational activator GCN1	GCN1L1	7	3	0	0	0	3	2	GCN1L1	0.00087796	5.2121	1.2496	0	0	0	1.4088	0.3618	1.2496	0	0.8853	0.321466	#NUM!	-0.175762	20677000	5662900	8282500	6731400	0	0	0	0	0	0	0	0	0	0	0	0	36018000	9490600	12145000	14383000	8792800	5269400	1575400	1948000
Q96EY1;Q96EY1-2;E7ES32;I3L1T6;I3L3D3;I3L1T9;I3L1I6	DnaJ homolog subfamily A member 3, mitochondrial	DNAJA3	16	13	10	13	6	13	10	DNAJA3	0	117.64	1.3723	0.59174	1.115	0.63508	1.2024	0.5678	0.98202	0.87504	0.8851	-0.0261757	-0.192579	-0.176088	2636500000	690510000	993230000	952730000	919340000	430360000	236480000	252510000	1500700000	505610000	407810000	587290000	369110000	157550000	82698000	128860000	1734100000	578490000	502490000	653120000	736810000	344180000	209690000	182950000
P04844-2;P04844;Q5JYR4;Q5JYR7;H0Y5M1;Q5JYR3;F2Z3K5	Dolichyl-diphosphooligosaccharide--protein glycosyltransferase subunit 2	RPN2	10	7	6	5	6	4	4	RPN2	0	65.761	1.6164	0.40456	1.3892	0.47643	1.313	0.45633	1.01048	0.932815	0.884665	0.0150408	-0.100337	-0.176797	211640000	47710000	81463000	82465000	250670000	131600000	61203000	57866000	126710000	38186000	34482000	54041000	176770000	83582000	46924000	46260000	98775000	29428000	32358000	36990000	162390000	78518000	40859000	43017000
Q9NS69	Mitochondrial import receptor subunit TOM22 homolog	TOMM22	4	4	2	2	2	2	2	TOMM22	0	28.515	1.4275	0.4639	1.3828	0.52443	1.2458	0.52343	0.9457	0.953615	0.884615	-0.0805455	-0.0685212	-0.176878	202780000	52580000	75003000	75195000	275400000	152000000	59784000	63615000	102720000	33731000	23496000	45497000	246380000	127950000	49258000	69167000	107900000	31814000	33306000	42776000	324940000	161040000	72723000	91174000
Q8WUK0-2;Q8WUK0;E9PQM0;Q8WUK0-3	Phosphatidylglycerophosphatase and protein-tyrosine phosphatase 1	PTPMT1	3	2	1	1	1	1	2	PTPMT1	0	9.1717	2.0715	0.27372	1.0988	0	1.2291	0.53894	1.17261	1.0988	0.88402	0.229723	0.135929	-0.177849	28152000	4844900	14027000	9280700	31222000	17373000	8534100	5314400	11082000	4772900	2048700	4260600	12027000	6309000	2470300	3248100	12369000	4331000	3109400	4928300	35361000	15575000	10445000	9341500
P42766;H0Y3A0;F2Z388	60S ribosomal protein L35	RPL35	5	4	3	4	5	5	5	RPL35	0	61.082	1.7237	0.28954	1.3217	0.31901	1.4022	0.36317	1.00662	0.820355	0.882685	0.00951917	-0.28568	-0.180029	2302100000	714700000	861400000	725980000	1862900000	1094500000	462870000	305490000	997100000	282920000	211650000	502530000	1860900000	1029900000	495350000	335560000	1246600000	318970000	421850000	505760000	1102000000	589350000	273820000	238850000
Q96GM5;Q96GM5-2;F8VRQ4;F8VZ70;F8VUB0;H0YHV1;F8VW95	SWI/SNF-related matrix-associated actin-dependent regulator of chromatin subfamily D member 1	SMARCD1	24	22	12	23	7	21	11	SMARCD1	0	213.39	1.8891	0.14787	1.4408	0.2092	1.4861	0.27814	1.01849	0.825	0.88212	0.0264247	-0.277534	-0.180953	1785500000	265500000	940490000	579510000	639160000	336690000	202480000	99997000	1091500000	284830000	388740000	417930000	149610000	68479000	45696000	35436000	1238600000	304470000	491080000	443010000	351390000	170060000	95869000	85458000
Q15532-2;Q15532;J3KRP6;J3QS72;J3QQM2;J3KT74;J3QQW2;F5GWN1;B4DLD3;J3QSB3;J3QSG1;J3QQW6;J3QLJ7;J3QQX5;J3KT22;B4E2J6;B4DR34	Protein SSXT	SS18;CD63	5	4	5	4	4	4	3	SS18;CD63	0	17.972	1.8779	0.21888	1.3815	0.226	1.4711	0.29285	1.04839	0.80375	0.881975	0.0681755	-0.315181	-0.18119	165520000	33720000	77623000	54181000	779220000	437680000	237850000	103690000	120250000	38460000	34590000	47203000	379440000	234640000	93751000	51053000	146670000	41588000	46608000	58469000	465400000	258860000	124460000	82083000
Q8NFI3;Q8NFI3-2;Q8NFI3-3;F8W925;J3QLG5;I3L3M8;J9JID0	Cytosolic endo-beta-N-acetylglucosaminidase	ENGASE	7	2	3	2	3	2	7	ENGASE	0	8.726	0.8619	0.3951	0.99667	0.49044	1.2763	0.48631	0.6285	0.743555	0.881305	-0.670015	-0.427489	-0.182287	56179000	22031000	18467000	15681000	53632000	26641000	14771000	12220000	20867000	7308100	6453000	7105400	27858000	12360000	7530100	7968400	30638000	11945000	7877500	10816000	182460000	113830000	30942000	37687000
E9PF74;Q9HC21;J3KRY6;J3KSB1;J3KTL0;J3KSI7;J3QL84;J3KS44;J3QLV3	Mitochondrial thiamine pyrophosphate carrier	SLC25A19	7	4	4	7	4	3	2	SLC25A19	0	8.7238	1.3349	0.58103	0.91696	0.8935	0.96091	0.80158	0.957965	0.90523	0.881245	-0.0619551	-0.143644	-0.182385	137360000	40102000	44175000	53080000	54664000	24331000	13978000	16355000	99405000	40775000	25024000	33606000	51542000	20819000	12649000	18073000	60689000	24133000	13802000	22754000	25149000	9298700	6013900	9836500
Q9HAV7	GrpE protein homolog 1, mitochondrial	GRPEL1	5	4	1	1	1	2	3	GRPEL1	0.00095147	6.5225	1.9967	0	0	0	1.3482	0.41333	1.9967	0	0.880765	0.997618	#NUM!	-0.183171	94213000	18550000	38147000	37516000	9258300	4530700	1693000	3034500	8342200	2574900	1930000	3837300	7498800	4307100	1177200	2014500	23555000	6740400	6938600	9876000	39002000	21283000	8754800	8963900
P06576;F8VPV9;H0YH81;F8W079;F8W0P7;H0YI37;F8VQY0	ATP synthase subunit beta, mitochondrial;ATP synthase subunit beta	ATP5B	15	11	12	9	11	9	7	ATP5B	0	47.483	1.2279	0.41301	1.1007	0.60744	1.03	0.73091	0.820455	0.85407	0.880455	-0.285504	-0.227574	-0.183679	554660000	145570000	223000000	186100000	809660000	372650000	215570000	221440000	306180000	110190000	78224000	117760000	443300000	192800000	112450000	138060000	228900000	67802000	96841000	64259000	328540000	119790000	128790000	79956000
Q13509;A8K854;G3V2A3;G3V5W4;G3V2R8;G3V3R4;G3V2N6;G3V3J6;G3V3W7	Tubulin beta-3 chain	TUBB3	19	19	17	18	15	16	15	TUBB3	0	27.003	1.0467	0.51412	1.0208	0	1.1303	0.62914	0.78041	1.0208	0.87972	-0.357696	0.0297002	-0.184884	307480000	93066000	109410000	105000000	142540000	60245000	45745000	36549000	170500000	63388000	38112000	69004000	32086000	14196000	9167400	8722100	84196000	28261000	23498000	32437000	30922000	13962000	8864500	8096200
Q8TB22-3;Q8TB22;Q8TB22-2;Q8TB22-4;H0Y9W3	Spermatogenesis-associated protein 20	SPATA20	4	2	1	1	0	3	3	SPATA20	0.00085106	4.8219	1.2049	0	0	0	1.4109	0.34784	1.2049	0	0.87937	0.268913	#NUM!	-0.185458	28058000	8279100	11966000	7813200	7955900	4390500	1932700	1632700	7634600	2943800	2592700	2098000	0	0	0	0	44002000	11925000	15130000	16946000	45856000	21839000	12455000	11562000
O95363;Q5JRF7	Phenylalanine--tRNA ligase, mitochondrial	FARS2	6	2	4	1	1	3	4	FARS2	0.00098619	6.8881	1.8062	0.2291	0	0	1.5087	0.24982	1.01765	0	0.87926	0.0252415	#NUM!	-0.185638	40265000	9149900	16858000	14257000	55788000	34410000	11231000	10147000	12618000	4117300	3246400	5254200	8237600	4304400	2345300	1587900	40982000	11719000	14716000	14547000	90650000	46710000	19545000	24395000
P49327;J3KTF0	Fatty acid synthase;[Acyl-carrier-protein] S-acetyltransferase;[Acyl-carrier-protein] S-malonyltransferase;3-oxoacyl-[acyl-carrier-protein] synthase;3-oxoacyl-[acyl-carrier-protein] reductase;3-hydroxyacyl-[acyl-carrier-protein] dehydratase;Enoyl-[acyl-carrier-protein] reductase;Oleoyl-[acyl-carrier-protein] hydrolase	FASN	87	82	31	42	13	87	35	FASN	0	323.31	1.0185	0.73592	1.1139	0.5734	1.171	0.58737	0.87721	0.84365	0.879185	-0.189006	-0.245283	-0.185761	13513000000	3564300000	4035000000	5914100000	1067900000	467130000	257370000	343420000	1583600000	614010000	321670000	647930000	236630000	99549000	77437000	59640000	11801000000	3493000000	2617100000	5691300000	1355000000	607610000	365510000	381850000
G8JLB6;P31943;E9PCY7;D6RBM0;D6RIT2;D6RIU0;H0YB39;D6RAM1;D6R9T0;D6RFM3;D6RDU3;D6RJ04;D6RIH9;H0YBD7;E7EQJ0;E5RGV0;E7EN40;D6RDL0;H0YBG7;D6RF17;D6R9D3;H0YAQ2;F5GZT4;E5RJ94	Heterogeneous nuclear ribonucleoprotein H;Heterogeneous nuclear ribonucleoprotein H, N-terminally processed	HNRNPH1	23	17	20	18	16	19	16	HNRNPH1	0	323.31	1.6118	0.38927	1.4442	0.49835	1.3705	0.38588	1.00053	0.971275	0.87819	0.000771635	-0.0420483	-0.187395	45357000000	9632500000	20473000000	15252000000	26209000000	13617000000	7053900000	5537600000	23377000000	7252800000	6238600000	9885400000	12049000000	6163700000	2901400000	2984100000	32297000000	8964800000	11388000000	11944000000	19940000000	10507000000	5267800000	4164900000
P37108;H0YLA2	Signal recognition particle 14 kDa protein	SRP14	4	2	3	1	3	2	2	SRP14	0	11.782	1.6285	0.23762	0	0.28347	1.4829	0.27303	0.93306	0.28347	0.877965	-0.0999582	-1.81873	-0.187765	233410000	49297000	98674000	85443000	91163000	56578000	18979000	15606000	17977000	5819000	3718900	8438600	59743000	35140000	14236000	10367000	63520000	16887000	21372000	25261000	103810000	56922000	26626000	20263000
Q9C0J8;Q9C0J8-3;B9A053;C9J8B4;Q9C0J8-2	pre-mRNA 3 end processing protein WDR33	WDR33	7	4	3	1	2	6	3	WDR33	0	11.858	1.4277	0.56444	0	0.32271	1.411	0.34114	0.99607	0.32271	0.87607	-0.00568096	-1.63169	-0.190882	63369000	12202000	30792000	20375000	62222000	29712000	16456000	16054000	7949300	2650100	1950500	3348600	25335000	11811000	8151400	5372400	240900000	73545000	72032000	95321000	42951000	23841000	9089300	10021000
Q96N67-5;Q96N67;Q96N67-4;Q96N67-3;Q96N67-2;Q96N67-6;H0Y7L2;Q96NI0;Q96HP0	Dedicator of cytokinesis protein 7	DOCK7	33	26	3	2	0	13	2	DOCK7	0	42.542	1.9451	0.36275	0	0	1.4651	0.28639	1.15393	0	0.875745	0.206549	#NUM!	-0.191417	478000000	92121000	210090000	175790000	190050000	22291000	38375000	129380000	16456000	4385800	10246000	1824800	0	0	0	0	219790000	58745000	60443000	100610000	42386000	21614000	13351000	7420900
O00148;O00148-2;K7EQN7;B1Q2N1;K7EPJ3;K7EN69;K7ENP6;K7EL56;K7EIL8;F6R6M7;F6QWI5;F6U6E2;F6S2B7;F6SXL5;E7EMX2	ATP-dependent RNA helicase DDX39A	DDX39A;DDX39	14	12	11	11	9	11	9	DDX39A;DDX39	0	49.775	1.0928	0.69019	1.2286	0.7162	1.0726	0.67863	0.891495	0.9724	0.875615	-0.165701	-0.0403782	-0.191631	944140000	254120000	383880000	306140000	813270000	341490000	215200000	256570000	600170000	188170000	170760000	241250000	272760000	97838000	96402000	78517000	485060000	156050000	160200000	168800000	415730000	174880000	119150000	121700000
P40227;B4DPJ8;P40227-2	T-complex protein 1 subunit zeta	CCT6A	15	12	5	12	1	12	5	CCT6A	0	36.31	1.2266	0.59567	1.263	0	1.1958	0.55492	0.911135	1.263	0.87536	-0.134263	0.336855	-0.192052	430890000	125090000	159930000	145870000	154150000	69098000	34917000	50135000	336920000	108350000	91643000	136930000	28295000	12098000	10031000	6166700	325190000	103330000	104740000	117120000	129350000	58559000	34521000	36273000
P52272-2;P52272;M0R019;M0R2T0;M0QYQ7;M0R0N3;M0R2I7;M0R0Y6;M0QY96;M0QYL3	Heterogeneous nuclear ribonucleoprotein M	HNRNPM	33	23	23	14	16	26	21	HNRNPM	0	281.45	1.2685	0.42927	1.2936	0.54378	1.2164	0.53373	0.848885	0.91869	0.875065	-0.236359	-0.12235	-0.192538	3479600000	851820000	1486200000	1141600000	2613900000	1179200000	879480000	555240000	1649100000	517890000	423200000	707990000	1671200000	627040000	650620000	393520000	4157600000	1244200000	1313700000	1599600000	1853900000	880270000	450580000	523100000
K7EKS3;O00411;K7EMH3	DNA-directed RNA polymerase, mitochondrial	POLRMT	9	4	0	0	1	7	0	POLRMT	0.00098039	6.8027	0.76326	0	0	0	0.87347	0	0.76326	0	0.87347	-0.389754	#NUM!	-0.19517	49385000	17932000	15057000	16396000	0	0	0	0	0	0	0	0	866840	0	0	866840	137020000	45676000	42837000	48506000	0	0	0	0
Q8WZ42-12;Q8WZ42-11;Q8WZ42-4;Q8WZ42-7;Q8WZ42-2;Q8WZ42;Q8WZ42-8;Q8WZ42-13;Q8WZ42-5;Q8WZ42-3;Q8WZ42-10;Q8WZ42-9;Q8WZ42-6;H7C0U7	Titin	TTN	21	4	7	0	5	5	5	TTN	0.0030189	3.3556	1.5923	0.45567	0	0.4805	1.4586	0.28786	1.02399	0.4805	0.87323	0.0341946	-1.05739	-0.195566	351640000	37605000	57604000	256430000	351770000	119610000	72321000	159850000	0	0	0	0	107540000	49474000	31217000	26847000	92467000	23097000	20519000	48850000	193780000	108770000	45412000	39598000
O14980;C9JF49;C9IYM2;H7BZC5;F8WF71;C9IZS4;C9JQ02;C9JV99;C9J673;C9JKM9	Exportin-1	XPO1	12	1	7	0	2	3	8	XPO1	0	15.471	0	0.44327	0	0.45891	1.3109	0.43323	0.44327	0.45891	0.872065	-1.17374	-1.12372	-0.197492	15844000	4111000	6119800	5613100	164750000	75909000	37566000	51279000	0	0	0	0	29119000	13513000	9063300	6542900	38882000	10648000	13836000	14398000	145930000	70857000	37538000	37536000
F5H5I6;H0Y8R1;H0YAK1;Q12849-5;Q12849;H0YAM1	G-rich sequence factor 1	GRSF1	6	4	3	3	2	2	4	GRSF1	0	8.5533	1.4399	0.29486	1.1741	0.28939	1.2814	0.46201	0.86738	0.731745	0.871705	-0.205264	-0.450587	-0.198088	112240000	27964000	41323000	42950000	53042000	28413000	14664000	9965600	54121000	17066000	14013000	23041000	17676000	8791800	5233700	3650500	39864000	12796000	11126000	15942000	78130000	36012000	22013000	20105000
P53999;D6RC37;D6R970	Activated RNA polymerase II transcriptional coactivator p15	SUB1	6	4	6	4	6	4	4	SUB1	0	26.865	1.2391	0.25131	1.173	0.23143	1.2859	0.45665	0.745205	0.702215	0.871275	-0.424291	-0.510015	-0.1988	364560000	74765000	188610000	101180000	769970000	484530000	156820000	128620000	108850000	34941000	31493000	42417000	512790000	303120000	113480000	96193000	230860000	65927000	68646000	96287000	380470000	203160000	79776000	97535000
Q13049;Q5JVY0	E3 ubiquitin-protein ligase TRIM32	TRIM32	19	15	5	11	3	11	6	TRIM32	0	75.905	1.4944	0.45552	1.3632	0.30951	1.3035	0.43786	0.97496	0.836355	0.87068	-0.0365851	-0.257813	-0.199786	957640000	215730000	406700000	335210000	144770000	60647000	47953000	36166000	534410000	148960000	168620000	216820000	90826000	39004000	33815000	18006000	958500000	245480000	322500000	390520000	330770000	88312000	149480000	92972000
B4DR61;P61619;P61619-3;F8W776;Q8TC24;Q9H9S3-2;Q9H9S3-3;Q9H9S3;H7C1Q9;H7C069;A6NK38;F2Z2C7;A6NIF9;C9JJV4;H7C1S8	Protein transport protein Sec61 subunit alpha isoform 1	SEC61A1	5	4	2	2	2	3	2	SEC61A1	0.00096432	6.6323	1.157	0.50813	1.2428	1.2811	1.3085	0.43283	0.832565	1.26195	0.870665	-0.264365	0.335655	-0.19981	88337000	25537000	30712000	32089000	77075000	34725000	14454000	27896000	22752000	6554700	6615700	9581200	29990000	11817000	5790700	12382000	43947000	13166000	11539000	19242000	69986000	32991000	13736000	23259000
P31040;E9PBJ5;D6RFM5;H0Y8X1	Succinate dehydrogenase [ubiquinone] flavoprotein subunit, mitochondrial	SDHA	22	15	7	19	3	16	8	SDHA	0	75.286	1.4429	0.7333	1.404	0.48021	1.3547	0.38438	1.0881	0.942105	0.86954	0.121811	-0.0860402	-0.201676	981570000	225850000	419910000	335810000	222900000	96175000	51737000	74989000	722630000	211810000	202040000	308780000	65970000	33471000	15144000	17355000	517780000	148940000	158040000	210810000	272350000	139560000	72938000	59843000
O43464;O43464-3;O43464-2;O43464-4;P83110-2;P83110	Serine protease HTRA2, mitochondrial	HTRA2	10	9	9	6	7	8	6	HTRA2	0	87.686	1.5772	0.31918	1.1767	0.28634	1.3477	0.39123	0.94819	0.73152	0.869465	-0.0767519	-0.451031	-0.2018	1044400000	232020000	428420000	383920000	574850000	355240000	115450000	104160000	514270000	222530000	104790000	186950000	425080000	258560000	96973000	69543000	658280000	188980000	214080000	255210000	382930000	211380000	100020000	71521000
Q12996;H0YE74;Q12996-2;E9PJ06;Q12996-3	Cleavage stimulation factor subunit 3	CSTF3	7	2	0	3	0	3	2	CSTF3	0.0008547	4.8544	0.94358	0	1.1538	0	1.1518	0.58686	0.94358	1.1538	0.86933	-0.0837833	0.206393	-0.202024	42602000	11081000	21704000	9816700	0	0	0	0	113670000	38297000	27792000	47576000	0	0	0	0	53993000	17346000	18273000	18375000	28722000	11870000	8581500	8271000
Q8TDN6	Ribosome biogenesis protein BRX1 homolog	BRIX1	5	3	2	0	2	1	2	BRIX1	0.0062893	2.6522	0.92674	0.18045	0	0.479	0	0.8689	0.553595	0.479	0.8689	-0.853097	-1.0619	-0.202738	73467000	54854000	13228000	5384500	51753000	21778000	25144000	4830500	0	0	0	0	13453000	6261700	5874000	1317100	5002200	1932900	1451900	1617300	17460000	7122000	4176500	6161200
Q96QK1;I3L4S0;I3L4P4	Vacuolar protein sorting-associated protein 35	VPS35	5	3	1	0	0	4	3	VPS35	0.00094162	6.3844	1.1045	0	0	0	1.2463	0.49009	1.1045	0	0.868195	0.143393	#NUM!	-0.203909	51163000	12167000	21883000	17112000	5862800	2635100	1426200	1801500	0	0	0	0	0	0	0	0	105110000	28259000	33347000	43503000	51016000	22710000	16045000	12261000
Q1KMD3;H3BQZ7	Heterogeneous nuclear ribonucleoprotein U-like protein 2	HNRNPUL2;HNRNPUL2-BSCL2	18	5	12	3	13	7	16	HNRNPUL2;HNRNPUL2-BSCL2	0	34.233	1.1848	0.37362	1.5547	0.73044	1.3071	0.42795	0.77921	1.14257	0.867525	-0.359916	0.192283	-0.205023	128060000	37988000	50071000	40006000	501390000	210590000	151090000	139720000	39451000	11287000	10273000	17891000	523790000	345830000	86836000	91124000	239380000	75160000	68226000	95995000	612370000	311870000	148020000	152480000
Q6ICG6-2;B0AZU2;Q6ICG6;B0QY16;B0QY20	Uncharacterized protein KIAA0930	KIAA0930	10	2	6	8	2	7	2	KIAA0930	0	10.678	1.4157	0.57221	1.2178	0.36023	1.204	0.53097	0.993955	0.789015	0.867485	-0.00874756	-0.341875	-0.205089	135520000	32218000	54561000	48744000	145330000	70824000	34264000	40244000	214390000	69189000	63603000	81595000	19252000	8601200	6135000	4515800	135450000	43044000	43297000	49114000	66893000	33010000	17077000	16806000
E5RI99;P62888;E5RJH3	60S ribosomal protein L30	RPL30	6	6	6	5	6	5	6	RPL30	0	133.32	1.5278	0.20704	1.4714	0.24959	1.4658	0.26698	0.86742	0.860495	0.86639	-0.205197	-0.216761	-0.206912	2443400000	624740000	979050000	839650000	704480000	401470000	210040000	92964000	603610000	199320000	154780000	249510000	695910000	382090000	181920000	131900000	830400000	307650000	241170000	281580000	859100000	481100000	211280000	166720000
Q96RN5-3;Q96RN5-2;Q96RN5;F5GZU5;G3V1P5;F8WDM6;F2Z2B7;B4DM43;H7C308	Mediator of RNA polymerase II transcription subunit 15	MED15	8	6	2	3	2	6	2	MED15	0	69.755	1.8952	0.29471	1.1633	0.25021	1.4409	0.29098	1.09496	0.706755	0.86594	0.130872	-0.500718	-0.207661	226860000	41861000	105450000	79551000	42014000	23207000	12203000	6603200	31153000	9974000	7309500	13870000	23022000	11868000	7406600	3747000	275270000	78677000	87174000	109420000	44499000	25133000	11429000	7937400
P82914	28S ribosomal protein S15, mitochondrial	MRPS15	7	4	1	2	4	3	2	MRPS15	0.00093197	6.2435	1.1915	0.35584	1.5126	0.34845	1.292	0.43985	0.77367	0.930525	0.865925	-0.37021	-0.103883	-0.207686	99962000	31122000	32750000	36090000	18051000	9973900	4010100	4066700	31871000	8903900	7789900	15177000	33777000	18002000	8371400	7404300	41420000	12680000	11800000	16940000	92787000	45297000	21370000	26121000
O00622	Protein CYR61	CYR61	6	3	2	3	2	3	3	CYR61	0.00087184	5.0881	1.1701	0.2552	1.8972	0.24868	1.5547	0.17671	0.71265	1.07294	0.865705	-0.488734	0.101569	-0.208053	82534000	33243000	20862000	28429000	107620000	56684000	34200000	16737000	74615000	13077000	14997000	46541000	152710000	70653000	35753000	46300000	90075000	19680000	20862000	49533000	691570000	122840000	47996000	520740000
Q08211	ATP-dependent RNA helicase A	DHX9	51	44	42	26	35	44	38	DHX9	0	323.31	1.5911	0.33518	1.5691	0.51838	1.425	0.30584	0.96314	1.04374	0.86542	-0.0541826	0.0617624	-0.208528	11667000000	2407100000	5657800000	3602200000	8982100000	4840500000	2404200000	1737400000	2536000000	773900000	619390000	1142800000	3681800000	1789200000	916590000	975960000	14699000000	4184000000	4948000000	5567000000	8089900000	4529000000	1971500000	1589300000
P48643;E7ENZ3;B7ZAR1;E9PCA1;B4DYD8;D6RIZ7;H0Y914	T-complex protein 1 subunit epsilon	CCT5	17	11	4	9	1	10	3	CCT5	0	28.035	1.2415	0.3754	1.2185	0	1.1431	0.58742	0.80845	1.2185	0.86526	-0.30677	0.285106	-0.208794	312110000	83127000	120470000	108510000	43747000	27082000	8833300	7831800	179980000	59729000	45219000	75037000	168010000	80697000	39977000	47334000	332820000	104720000	100290000	127810000	58098000	27656000	14208000	16234000
Q01813;Q01813-2;B1APP8;B1APP6;H0Y757;H0Y3Y3;Q5VSR5;Q5VSR6	ATP-dependent 6-phosphofructokinase, platelet type	PFKP	15	11	7	5	3	12	9	PFKP	0	18.306	1.1021	0.51479	1.3643	0.52796	1.1749	0.55472	0.808445	0.94613	0.86481	-0.306778	-0.0798897	-0.209545	236610000	63851000	103980000	68771000	123310000	57428000	31489000	34394000	58860000	17041000	17583000	24235000	47292000	21698000	13823000	11771000	240310000	75244000	80320000	84743000	250110000	107770000	69202000	73143000
O76021;J3QSV6;I3L3C4;I3L3U9;B4DJ58;I3L234	Ribosomal L1 domain-containing protein 1	RSL1D1	9	4	3	0	4	4	7	RSL1D1	0	12.089	0.58565	0.22653	0	0.39986	0.54291	1.1862	0.40609	0.39986	0.864555	-1.30013	-1.32243	-0.20997	113490000	22669000	72444000	18383000	245970000	58237000	114480000	73256000	0	0	0	0	109260000	26695000	70417000	12148000	49399000	20464000	14339000	14597000	202090000	74298000	46673000	81114000
E7ENU4;P55265-4;H0YCK3;P55265-3;P55265-2;P55265;P55265-5	Double-stranded RNA-specific adenosine deaminase	ADAR	9	4	2	1	1	5	5	ADAR	0	21.181	1.1811	0.19087	0	0.52526	1.1013	0.62737	0.685985	0.52526	0.864335	-0.543751	-0.928896	-0.210338	77287000	14855000	39499000	22934000	42963000	23316000	13648000	5998800	17556000	10799000	1317900	5438400	18340000	7618500	7031100	3690500	39970000	10657000	14049000	15265000	111660000	29642000	39549000	42471000
J3KNT0;Q16658;C9JPH9;C9JFC0;H7BYX5	Fascin	FSCN1	3	3	2	3	0	1	1	FSCN1	0.00089606	5.6872	1.2583	0.3936	1.0764	0	0.86422	0	0.82595	1.0764	0.86422	-0.275874	0.106214	-0.210529	40788000	10138000	18182000	12467000	26130000	12969000	7032500	6128100	32464000	10967000	9558400	11938000	0	0	0	0	19719000	6076300	6740200	6902800	10542000	5808500	2225700	2507400
Q86V81;E9PB61	THO complex subunit 4	ALYREF	9	7	6	6	6	6	5	ALYREF	0	189.84	1.389	0.24353	1.2373	0.38395	1.2564	0.47191	0.816265	0.810625	0.864155	-0.29289	-0.302893	-0.210638	1328500000	296970000	616530000	415020000	1016700000	542350000	322740000	151640000	462580000	149300000	134420000	178860000	561600000	272850000	169490000	119260000	413370000	133180000	116970000	163220000	542190000	293720000	114240000	134230000
F5GZX9;F2Z2E1;F5GY05;Q96EK7;Q96EK7-2	Constitutive coactivator of peroxisome proliferator-activated receptor gamma	FAM120B	22	16	2	6	2	17	4	FAM120B	0	48.764	1.7874	0.20957	1.4029	0.56497	1.4081	0.3186	0.998485	0.983935	0.86335	-0.00218734	-0.0233651	-0.211983	381860000	82295000	150540000	149030000	25888000	13771000	8668300	3448400	178510000	51436000	54281000	72794000	11877000	4840900	4270700	2765100	537390000	145080000	189800000	202520000	30420000	15911000	7626600	6881800
P82663;E7EPW2;B4DQG6;B4DFJ5	28S ribosomal protein S25, mitochondrial	MRPS25	7	6	5	4	3	3	4	MRPS25	0	36.445	1.1395	0.31952	1.399	0.29831	1.4345	0.29208	0.72951	0.848655	0.86329	-0.455	-0.23675	-0.212083	719400000	133420000	150320000	435660000	294130000	135270000	53241000	105610000	172800000	42648000	45046000	85102000	139070000	79036000	36194000	23843000	114160000	35153000	34343000	44664000	306170000	120150000	66580000	119440000
P10809;E7ESH4;E7EXB4;B7Z712;C9JL25;C9JL19;C9JCQ4;C9J0S9	60 kDa heat shock protein, mitochondrial	HSPD1	19	10	11	12	8	10	12	HSPD1	0	58.523	1.3063	0.46884	1.1971	0.64209	1.24	0.4863	0.88757	0.919595	0.86315	-0.172067	-0.120929	-0.212317	742620000	205070000	281260000	256280000	740200000	379520000	164430000	196250000	458670000	159920000	118360000	180390000	431380000	205730000	94199000	131450000	445670000	132950000	134130000	178600000	864370000	443620000	204040000	216710000
Q15654;H7BZE2	Thyroid receptor-interacting protein 6	TRIP6	11	10	5	5	2	3	4	TRIP6	0	46.005	2.0594	0.61728	1.6297	0.32795	1.3104	0.41532	1.33834	0.978825	0.86286	0.420445	-0.0308771	-0.212802	360290000	83801000	117520000	158970000	302460000	136450000	49216000	116790000	94970000	26554000	25383000	43033000	26196000	14496000	6649300	5050700	98074000	31966000	26799000	39308000	139560000	71573000	33400000	34589000
Q9Y5S9-2;Q9Y5S9	RNA-binding protein 8A	RBM8A	4	1	1	1	2	1	4	RBM8A	0.00089847	5.7441	0	0	0	0.56257	0	0.86276	0	0.56257	0.86276	#NUM!	-0.829895	-0.212969	44040000	9949500	22286000	11804000	48900000	21114000	20196000	7590100	15317000	4876000	3647000	6793600	64897000	19462000	34534000	10901000	24310000	8606100	6993200	8710500	167490000	62694000	48613000	56187000
P12956;B1AHC9;B1AHC8;F5H1I8	X-ray repair cross-complementing protein 6	XRCC6	25	22	17	17	15	20	16	XRCC6	0	164.36	1.652	0.32029	1.3916	0.45123	1.209	0.51431	0.986145	0.921415	0.861655	-0.0201283	-0.118077	-0.214818	1715800000	352330000	776210000	587240000	1021700000	512230000	300990000	208470000	961210000	301740000	243080000	416390000	629170000	292600000	188650000	147910000	1239200000	387730000	393810000	457620000	1093100000	514920000	282420000	295720000
Q96EP5;Q96EP5-2;K7EQ02;K7EJ88;K7EK33	DAZ-associated protein 1	DAZAP1	13	13	12	13	10	11	10	DAZAP1	0	236.9	1.536	0.43051	1.4259	0.42857	1.2876	0.43545	0.983255	0.927235	0.861525	-0.0243625	-0.108993	-0.215035	6760600000	1571400000	2937300000	2251800000	3906700000	2072200000	950610000	883880000	3167700000	960390000	856730000	1350600000	1662100000	879850000	379560000	402690000	2904200000	826770000	950320000	1127100000	2634000000	1381300000	629070000	623610000
P22234;P22234-2;E9PBS1;D6RF62	Multifunctional protein ADE2;Phosphoribosylaminoimidazole-succinocarboxamide synthase;Phosphoribosylaminoimidazole carboxylase	PAICS	8	4	1	3	1	4	2	PAICS	0	20.717	1.605	0	1.5404	0	1.2648	0.45824	1.605	1.5404	0.86152	0.682573	0.623305	-0.215044	115710000	25983000	47295000	42431000	11842000	4560900	2904500	4376700	37955000	12609000	8074100	17272000	10145000	5023400	2803600	2318000	75132000	23816000	23397000	27920000	37073000	19600000	7290400	10182000
O75533;H7C341;B4DGZ4;O75533-2;F8WC19	Splicing factor 3B subunit 1	SF3B1	32	19	8	5	9	30	10	SF3B1	0	93.08	1.5591	0.25566	1.4019	0.33762	1.3143	0.40726	0.90738	0.86976	0.86078	-0.140221	-0.201311	-0.216284	782350000	164840000	344350000	273160000	353240000	186890000	107800000	58555000	53035000	17378000	12268000	23388000	143940000	59250000	44834000	39861000	1471600000	425440000	469530000	576590000	275370000	135990000	71282000	68099000
Q6PJI9;Q6PJI9-3;Q6PJI9-4;H3BNY4;Q6PJI9-2;H3BMH3;H3BR95	WD repeat-containing protein 59	WDR59	12	8	2	0	0	10	4	WDR59	0	14.31	1.8937	0.26544	0	0	1.4043	0.31641	1.07957	0	0.860355	0.110457	#NUM!	-0.216996	118160000	29911000	52005000	36249000	11264000	4997100	4140400	2127000	0	0	0	0	0	0	0	0	164910000	46011000	51509000	67394000	81573000	43664000	21341000	16567000
J3KPX7;Q99623;F5GY37;Q99623-2;B4DW05;F5H3X6;F5GWA7;F5H0C5;F5H2D2;F5H0S4	Prohibitin-2	PHB2	12	11	9	9	6	8	6	PHB2	0	62.825	1.5711	0.33462	1.778	0.46291	1.2296	0.49073	0.95286	1.12045	0.860165	-0.0696638	0.164085	-0.217315	686000000	151080000	288490000	246430000	358490000	181790000	108250000	68450000	439690000	108540000	134100000	197050000	209940000	97808000	62366000	49763000	325610000	101800000	94483000	129330000	116030000	58856000	28475000	28701000
P41250;H7C443	Glycine--tRNA ligase	GARS	25	14	20	8	11	16	15	GARS	0	71.156	1.3658	0.47874	1.4048	0.55269	1.1984	0.52146	0.92227	0.978745	0.85993	-0.116739	-0.0309951	-0.217709	663280000	179420000	241360000	242500000	1570200000	770500000	398390000	401290000	305110000	87134000	104490000	113490000	1523400000	426380000	819190000	277790000	660790000	193390000	215630000	251760000	1374500000	656320000	341500000	376680000
K7EM73;K7ELJ7;P04632;K7EIV0;K7ES78;K7EMQ1;K7EKD8	Calpain small subunit 1	CAPNS1	3	2	0	2	1	2	2	CAPNS1	0	46.838	1.5252	0	1.5062	0.35348	1.3012	0.41629	1.5252	0.92984	0.858745	0.608998	-0.104946	-0.219698	110630000	21672000	53053000	35901000	0	0	0	0	44401000	13543000	12640000	18219000	35156000	17181000	10930000	7045500	51806000	11867000	15816000	24123000	33487000	16460000	9728800	7298800
Q9H936;E9PJH7;E9PS95;K4DIA8;K4DIA2;K4DIB0;K4DIB2;E9PQ36;K4DIB8;E9PI74;K4DIB3;E9PJY0;K4DIB6	Mitochondrial glutamate carrier 1	SLC25A22	7	5	4	4	4	4	5	SLC25A22	0	9.3323	1.3028	0.56335	1.2262	0.79588	1.1026	0.61399	0.933075	1.01104	0.858295	-0.099935	0.0158401	-0.220455	230780000	59474000	90918000	80392000	81311000	35922000	23842000	21546000	93704000	31320000	25053000	37332000	69460000	30501000	14407000	24552000	99657000	33028000	32700000	33928000	74757000	33721000	20918000	20118000
O14773-2;O14773	Tripeptidyl-peptidase 1	TPP1	6	4	6	4	4	4	4	TPP1	0	51.792	1.314	0.3596	1.1547	0.38661	1.3158	0.40078	0.8368	0.770655	0.85829	-0.257045	-0.375843	-0.220463	159130000	53330000	53094000	52705000	648470000	390010000	109600000	148860000	62518000	16304000	21666000	24549000	126980000	71307000	30646000	25024000	154260000	47522000	51822000	54915000	273720000	140610000	73089000	60030000
Q13242;H0YIB4	Serine/arginine-rich splicing factor 9	SRSF9	10	6	8	2	7	3	7	SRSF9	0	22.79	1.4192	0.30278	1.4852	0.4445	1.3036	0.41221	0.86099	0.96485	0.857905	-0.215932	-0.0516234	-0.22111	220950000	39910000	107310000	73732000	259220000	137520000	74360000	47341000	70135000	19260000	16636000	34240000	292990000	126130000	98477000	68382000	92143000	30010000	30001000	32132000	326000000	173010000	77389000	75605000
P35232;C9JW96;C9JZ20;E7ESE2;E9PCW0;B4DY47;D6RBK0	Prohibitin	PHB	7	7	4	4	1	5	1	PHB	0	16.694	1.5244	0.25284	1.2206	0	1.0411	0.67344	0.88862	1.2206	0.85727	-0.170361	0.28759	-0.222178	238420000	64313000	90702000	83407000	60698000	33266000	15197000	12235000	98535000	28270000	34034000	36231000	13437000	6181200	3614600	3641600	124590000	39773000	40047000	44766000	45787000	17502000	16099000	12187000
Q96IJ6;Q96IJ6-2;F8WD54;C9J255;C9JAH0	Mannose-1-phosphate guanyltransferase alpha	GMPPA	12	9	8	8	2	8	8	GMPPA	0	39.346	1.5827	0.40648	1.2697	0.42686	1.3035	0.41096	0.99459	0.84828	0.85723	-0.00782617	-0.237388	-0.222246	487480000	116950000	186510000	184020000	252220000	143280000	42945000	65993000	127340000	41774000	33122000	52444000	54561000	29282000	11616000	13662000	160030000	51834000	46319000	61880000	250410000	138540000	46734000	65132000
P23246;P23246-2;H0Y9K7	Splicing factor, proline- and glutamine-rich	SFPQ	33	28	32	19	28	26	30	SFPQ	0	323.31	1.586	0.30979	1.3265	0.48609	1.3122	0.40083	0.947895	0.906295	0.856515	-0.0772008	-0.141947	-0.22345	31993000000	6982000000	13753000000	11258000000	42530000000	23509000000	11642000000	7379500000	14129000000	4429100000	3895900000	5804400000	14930000000	7993000000	3116300000	3820300000	27431000000	8045900000	8638000000	10747000000	23499000000	13522000000	4487300000	5490400000
P24752;E9PRQ6;G3XAB4;H0YEL7	Acetyl-CoA acetyltransferase, mitochondrial	ACAT1	8	5	3	4	5	6	6	ACAT1	0	11.829	1.2195	0.59249	1.1807	0.56558	1.1754	0.53607	0.905995	0.87314	0.855735	-0.142425	-0.195715	-0.224764	131060000	34828000	51775000	44453000	48805000	25877000	9262900	13665000	52298000	22262000	12955000	17081000	61299000	25699000	20023000	15577000	79850000	26788000	23039000	30023000	103840000	48345000	28408000	27092000
P32969;D6RAN4;H0Y9V9;E7ESE0;H0Y9R4	60S ribosomal protein L9	RPL9	11	10	7	6	5	8	6	RPL9	0	68.055	1.604	0.21734	1.4818	0.21842	1.4073	0.30354	0.91067	0.85011	0.85542	-0.135	-0.234279	-0.225295	1939800000	429160000	855710000	654920000	642490000	334500000	174350000	133630000	396620000	122760000	111040000	162830000	876130000	462640000	207520000	205980000	660210000	186230000	219380000	254600000	1620000000	917310000	341560000	361100000
C9J2C4;O75190-2;O75190-3;O75190;C9JDR7;C9JDX6;F8WCZ4;C9J2P2;E9PH18;C9JB42;B4DN73;C9JN01	DnaJ homolog subfamily B member 6	DNAJB6	4	4	2	3	3	3	3	DNAJB6	0	10.216	1.4497	0.38912	1.1451	0.48878	1.2084	0.50203	0.91941	0.81694	0.855215	-0.12122	-0.291698	-0.225641	186810000	57579000	53329000	75901000	41442000	22495000	9834200	9113000	118560000	40961000	30766000	46833000	47380000	23916000	11166000	12298000	105410000	34010000	28819000	42580000	45578000	20520000	12358000	12700000
P39656;E7EWT1	Dolichyl-diphosphooligosaccharide--protein glycosyltransferase 48 kDa subunit	DDOST	5	4	1	2	1	2	3	DDOST	0.00090662	5.8995	1.6173	0	1.3817	0	1.2852	0.42507	1.6173	1.3817	0.855135	0.693587	0.466444	-0.225776	63138000	16002000	24521000	22615000	18123000	10403000	5310400	2410000	18600000	6597100	4488500	7514300	8613700	4760400	1840600	2012700	32041000	8675800	9025800	14339000	29715000	15607000	7468900	6639000
Q15424-2;Q15424;Q15424-4;Q15424-3;F5GZU3;B7Z2F6;K7ES42	Scaffold attachment factor B1	SAFB	6	2	2	0	3	2	6	SAFB	0	7.6983	0.82435	0.84643	0	0.6916	0.92338	0.78645	0.83539	0.6916	0.854915	-0.259478	-0.53199	-0.226147	17075000	5289200	7170200	4615100	55012000	21215000	19945000	13852000	0	0	0	0	84136000	21526000	46383000	16227000	57578000	18699000	20660000	18219000	115400000	47795000	28472000	39136000
Q15393;Q15393-3;Q15393-2;I3L4G7;J3QRB2;J3QL37;H3BMB0	Splicing factor 3B subunit 3	SF3B3	27	18	9	6	5	22	16	SF3B3	0	59.776	1.4494	0.32088	1.3676	0.36647	1.3225	0.3868	0.88514	0.867035	0.85465	-0.176022	-0.205838	-0.226594	665150000	148230000	297140000	219770000	306290000	140260000	79741000	86292000	124450000	42852000	25297000	56304000	91067000	45348000	27071000	18649000	1085600000	367240000	331850000	386510000	514110000	222290000	166690000	125140000
I3L1P8;Q02978;Q02978-2	Mitochondrial 2-oxoglutarate/malate carrier protein	SLC25A11	9	6	7	3	6	4	5	SLC25A11	0	22.888	1.364	0.5925	1.3058	0.58486	1.2576	0.45073	0.97825	0.94533	0.854165	-0.0317249	-0.0811101	-0.227413	134190000	30121000	59718000	44356000	216820000	97725000	58152000	60941000	26712000	7670600	8614500	10427000	140650000	63441000	38296000	38912000	61983000	18336000	21327000	22321000	166270000	65543000	66834000	33890000
O43809;H3BND3;H3BV41	Cleavage and polyadenylation specificity factor subunit 5	NUDT21	9	8	8	7	8	7	7	NUDT21	0	101.62	1.5405	0.2998	1.3941	0.38396	1.3684	0.33858	0.92015	0.88903	0.85349	-0.120059	-0.169696	-0.228554	799610000	175150000	330580000	293870000	791670000	461530000	194280000	135860000	271450000	80799000	71147000	119500000	474490000	256120000	125300000	93076000	365250000	107600000	111820000	145820000	918230000	545740000	193730000	178770000
P53985;Q5T8R3;Q5T8R5;Q49A45;Q5T8R4	Monocarboxylate transporter 1	SLC16A1	5	3	2	3	3	5	3	SLC16A1	0	17.514	1.4536	0.41792	1.1542	0.57556	1.2849	0.4218	0.93576	0.86488	0.85335	-0.0957895	-0.209428	-0.228791	394810000	147630000	125420000	121770000	180420000	93328000	46290000	40802000	81760000	29625000	17498000	34637000	115440000	53598000	24832000	37007000	274560000	90880000	78902000	104780000	203990000	104060000	48154000	51781000
Q99832;Q99832-3;F5GZK5;Q99832-4;B7Z1C9;F8WAM2;F8WBP8	T-complex protein 1 subunit eta	CCT7	16	12	5	14	2	14	7	CCT7	0	29.552	1.2338	0.6059	1.2027	0.56358	1.1685	0.53772	0.91985	0.88314	0.85311	-0.120529	-0.179286	-0.229196	382740000	103250000	151620000	127870000	77027000	37328000	19395000	20304000	704060000	247020000	299790000	157260000	17870000	7889000	5098700	4882400	455220000	154030000	163670000	137520000	119720000	55150000	31692000	32876000
O00571;O00571-2;B4DXX7;O15523;B4E132;B4E3C4;C9J081;B4DLA0;C9J8G5;D6RCM4;Q9NQI0-3;Q9NQI0-2;Q9NQI0-4;Q9NQI0;H0Y960	ATP-dependent RNA helicase DDX3X;ATP-dependent RNA helicase DDX3Y	DDX3X;DDX3Y	37	34	25	29	19	35	24	DDX3X;DDX3Y	0	323.31	1.7089	0.27241	1.41	0.31129	1.4846	0.22138	0.990655	0.860645	0.85299	-0.0135454	-0.21651	-0.229399	12456000000	3097800000	4227500000	5131100000	2955500000	1797400000	638260000	519860000	8522800000	2637400000	2055700000	3829700000	1691200000	980980000	382940000	327280000	18301000000	5047300000	5545700000	7708200000	2263800000	1477300000	413730000	372730000
F8W7C6	0	RPL10	9	7	7	5	7	6	8	RPL10	0	71.648	1.5626	0.22134	1.5316	0.24002	1.4692	0.23672	0.89197	0.88581	0.85296	-0.164933	-0.174931	-0.22945	1665100000	400190000	670560000	594310000	739550000	432640000	201060000	105840000	419250000	124330000	107980000	186940000	458370000	263360000	120290000	74726000	881020000	241920000	281970000	357130000	1069900000	577150000	325440000	167320000
Q9P258	Protein RCC2	RCC2	11	2	9	2	2	2	8	RCC2	0	19.995	1.4311	0.14494	1.5879	0.28667	1.4795	0.22435	0.78802	0.937285	0.851925	-0.343696	-0.0934403	-0.231202	41155000	8056900	17396000	15702000	224710000	124980000	58103000	41626000	27590000	8266700	5523500	13800000	30536000	16753000	8203200	5579100	57817000	15380000	20620000	21817000	177760000	100910000	41885000	34968000
P06730;P06730-2;D6RBW1;P06730-3;H0Y8J7;D6RFJ3	Eukaryotic translation initiation factor 4E	EIF4E	6	6	3	4	5	5	5	EIF4E	0	49.95	1.1978	0.46443	1.1557	0.60714	1.093	0.61069	0.831115	0.88142	0.851845	-0.26688	-0.182098	-0.231337	568760000	157690000	221050000	190010000	170230000	86848000	38264000	45119000	174610000	59644000	41705000	73265000	190610000	80990000	56878000	52742000	281310000	98442000	80009000	102860000	247780000	103890000	72056000	71832000
E9PGM5;P27816-4;B5MEG9	Microtubule-associated protein 4	MAP4	9	5	3	0	3	6	3	MAP4	0.0016434	4.3502	1.5353	0.42027	0	0.25976	1.3222	0.3813	0.977785	0.25976	0.85175	-0.0324108	-1.94475	-0.231498	115970000	28457000	42965000	44544000	38318000	10923000	20915000	6479000	0	0	0	0	64971000	33140000	19031000	12800000	142260000	43866000	42029000	56370000	147800000	76792000	35465000	35538000
Q9Y221;J3QLW7;Q9Y221-2;J3QRD6;J3QRR4	60S ribosome subunit biogenesis protein NIP7 homolog	NIP7	4	2	2	0	2	0	2	NIP7	0.00096246	6.6028	0.42007	0.26325	0	0.43839	0	0.85171	0.34166	0.43839	0.85171	-1.54937	-1.18971	-0.231566	51492000	18890000	21708000	10894000	100720000	30955000	23215000	46550000	0	0	0	0	20537000	8469000	8875500	3192100	0	0	0	0	59506000	21178000	14933000	23395000
B9ZVT1;Q8IXT5	RNA-binding protein 12B	RBM12B	5	1	3	0	0	4	0	RBM12B	0.0016234	4.2056	0	0.47559	0	0	0.85171	0	0.47559	0	0.85171	-1.07221	#NUM!	-0.231566	6854800	1507800	2926100	2420900	54909000	16671000	28526000	9711500	0	0	0	0	0	0	0	0	71902000	24377000	22424000	25101000	0	0	0	0
Q5JTH9-2;Q5JTH9-3;Q5JTH9	RRP12-like protein	RRP12	11	3	0	0	1	7	6	RRP12	0	9.2873	0.92093	0	0	0	0.87703	0.82607	0.92093	0	0.85155	-0.118837	#NUM!	-0.231837	45578000	12888000	20426000	12264000	0	0	0	0	0	0	0	0	3666500	1529300	1414800	722400	96069000	32293000	34036000	29740000	118570000	47795000	30281000	40491000
P51991;H7C1J8	Heterogeneous nuclear ribonucleoprotein A3	HNRNPA3	20	18	16	10	12	16	14	HNRNPA3	0	323.31	1.521	0.45166	1.3808	0.60139	1.3246	0.37725	0.98633	0.991095	0.850925	-0.0198577	-0.0129047	-0.232896	9020300000	1832400000	4145100000	3042700000	14212000000	7694600000	3010800000	3506600000	2862800000	880740000	768040000	1214000000	8649900000	3942900000	2269000000	2438000000	5992100000	1775100000	1938900000	2278200000	9988600000	5608000000	2279300000	2101300000
Q9BWW4-2;Q9BWW4-3;Q9BWW4;Q9NW25;E9PK49;Q5T863	Single-stranded DNA-binding protein 3	SSBP3	4	2	1	2	1	2	4	SSBP3	0	12.691	2.549	0	1.5768	0	1.5143	0.18689	2.549	1.5768	0.850595	1.34993	0.657	-0.233456	685080000	115710000	312830000	256550000	135850000	77169000	45482000	13200000	352430000	85122000	131580000	135730000	59140000	29523000	16491000	13125000	517970000	132350000	182260000	203360000	38528000	22610000	10008000	5909600
P98160;Q5SZJ1;Q5SZJ2;H7C4A6;H0Y3B2;Q5SZI9;H0Y5A9;Q5SZI5	Basement membrane-specific heparan sulfate proteoglycan core protein;Endorepellin;LG3 peptide	HSPG2	134	113	26	44	17	115	32	HSPG2	0	323.31	1.2819	0.18146	1.1479	0.14405	1.424	0.2771	0.73168	0.645975	0.85055	-0.450715	-0.63045	-0.233532	17572000000	4639700000	7496800000	5435900000	1007000000	498760000	293210000	214980000	1785500000	587680000	572110000	625720000	218200000	124780000	64696000	28718000	14726000000	4442900000	4388600000	5894700000	886690000	499210000	223030000	164460000
B5MCF9;O00541-2;O00541;B3KXD6;C9JXJ1;H7C267	Pescadillo homolog	PES1	7	3	4	0	0	0	3	PES1	0.00096339	6.6122	0.69436	0.24208	0	0	0	0.85035	0.46822	0	0.85035	-1.09474	#NUM!	-0.233871	41268000	9267200	24539000	7461100	47207000	17428000	21936000	7842900	0	0	0	0	0	0	0	0	0	0	0	0	72381000	29873000	17555000	24953000
P13639	Elongation factor 2	EEF2	36	33	20	21	14	32	21	EEF2	0	205.92	1.3143	0.57655	1.283	0.53151	1.1555	0.54493	0.945425	0.907255	0.850215	-0.0809651	-0.14042	-0.2341	3753000000	976910000	1543300000	1232700000	1274000000	566590000	327810000	379640000	1542000000	490990000	420830000	630200000	581060000	250560000	171760000	158750000	3302400000	1096700000	974740000	1230900000	1510600000	659910000	465180000	385460000
Q14764;H3BQK6;H3BRL2;H3BP76;H3BUK7;H3BNF6;H3BPZ2;H3BNF2;H3BUP3;H3BQE7	Major vault protein	MVP	21	10	7	8	3	15	11	MVP	0	38.463	1.3253	0.36654	1.1906	0.31886	1.1738	0.5256	0.84592	0.75473	0.8497	-0.241407	-0.405967	-0.234975	243600000	52661000	124150000	66793000	177420000	70562000	75664000	31197000	229460000	66929000	78638000	83893000	28430000	12088000	11797000	4544500	682970000	205280000	194200000	283490000	384630000	164190000	126490000	93961000
P62906	60S ribosomal protein L10a	RPL10A	10	9	8	8	7	8	8	RPL10A	0	125.35	1.4472	0.21154	1.4576	0.23456	1.4416	0.25776	0.82937	0.84608	0.84968	-0.269912	-0.241134	-0.235008	3851700000	947990000	1546100000	1357600000	2518400000	1413700000	748510000	356160000	1587600000	486160000	391400000	710090000	1598700000	919810000	405840000	273040000	2391600000	679100000	749330000	963170000	2722300000	1561600000	691810000	468880000
P78362;P78362-2;H7C5L6;C9J2M4;C9JWF7	SRSF protein kinase 2;SRSF protein kinase 2 N-terminal;SRSF protein kinase 2 C-terminal	SRPK2	8	0	1	1	0	4	6	SRPK2	0.00098522	6.878	0	0	0	0	1.3473	0.34972	0	0	0.84851	#NUM!	#NUM!	-0.236996	0	0	0	0	15523000	8581000	2845500	4096400	9700600	4106200	2317700	3276700	0	0	0	0	85067000	27185000	24507000	33375000	77476000	42092000	19354000	16030000
P49411	Elongation factor Tu, mitochondrial	TUFM	23	22	21	18	21	19	22	TUFM	0	247.16	1.3513	0.52369	1.1781	0.64182	1.1475	0.54907	0.937495	0.90996	0.848285	-0.0931171	-0.136125	-0.237379	6206200000	2934800000	1748200000	1523200000	4178200000	2067600000	1073900000	1036700000	2122200000	713700000	564970000	843490000	3869800000	2815800000	541670000	512310000	2517600000	802500000	789990000	925100000	2583000000	1185900000	726520000	670500000
B4DK85;Q92947;K7ESA6;Q92947-2;K7EQ99	Glutaryl-CoA dehydrogenase, mitochondrial	GCDH	3	1	2	3	0	2	2	GCDH	0.00083612	4.5288	0	0.40566	1.284	0	1.1652	0.5306	0.40566	1.284	0.8479	-1.30166	0.360645	-0.238034	18832000	5120900	8255900	5455200	41371000	19142000	11589000	10639000	26406000	8714300	7650100	10042000	0	0	0	0	25731000	7323100	8323700	10084000	39499000	18917000	10303000	10279000
P43246;E9PHA6	DNA mismatch repair protein Msh2	MSH2	13	2	3	2	2	4	9	MSH2	0	14.996	1.2222	0.63641	1.2855	0.87994	1.1678	0.52793	0.929305	1.08272	0.847865	-0.105776	0.11466	-0.238094	38080000	9096100	16053000	12931000	68395000	32283000	16321000	19791000	115490000	35991000	22694000	56808000	28389000	11615000	7004200	9769200	82558000	24615000	23936000	34007000	252320000	110360000	72245000	69713000
P09651;F8W6I7;P09651-2;P09651-3;F8VZ49;Q32P51;F8VTQ5;H0YH80;F8W646;F8VYN5	Heterogeneous nuclear ribonucleoprotein A1;Heterogeneous nuclear ribonucleoprotein A1, N-terminally processed;Heterogeneous nuclear ribonucleoprotein A1-like 2	HNRNPA1;HNRNPA1L2	20	19	16	15	14	17	16	HNRNPA1;HNRNPA1L2	0	323.31	1.4929	0.44839	1.5828	0.65929	1.2737	0.42084	0.970645	1.12105	0.84727	-0.0429843	0.164844	-0.239106	19134000000	3563600000	8792000000	6778100000	18126000000	9124700000	4686200000	4314900000	4623600000	1351700000	1229800000	2042100000	9668800000	4147500000	2628700000	2892600000	8241100000	2425800000	2832000000	2983300000	10793000000	5764700000	2660000000	2367900000
P18077;F8WBS5;F8WB72;C9K025	60S ribosomal protein L35a	RPL35A	5	3	4	3	5	3	5	RPL35A	0	16.703	1.3755	0.20406	1.4392	0.23576	1.4646	0.22931	0.78978	0.83748	0.846955	-0.340477	-0.255873	-0.239643	434180000	110510000	173800000	149860000	971240000	558900000	289910000	122420000	200260000	59298000	52279000	88688000	514330000	301070000	136290000	76977000	259450000	72635000	82308000	104500000	749170000	439400000	188070000	121690000
Q13243;Q13243-3;B4DJK0;B4DUA4;G3V5K8;Q13243-2	Serine/arginine-rich splicing factor 5	SRSF5	6	6	4	5	4	6	3	SRSF5	0	23.306	1.635	0.51496	1.5751	0.24764	1.3146	0.37918	1.07498	0.91137	0.84689	0.10431	-0.133891	-0.239754	345560000	83436000	154490000	107640000	68188000	32407000	18526000	17256000	70855000	20227000	26800000	23828000	58522000	33074000	16589000	8858300	149120000	36764000	65056000	47296000	52107000	27579000	13296000	11232000
Q9UPQ9-1;Q9UPQ9;H0Y720;Q9UPQ9-2	Trinucleotide repeat-containing gene 6B protein	TNRC6B	44	28	13	4	6	42	10	TNRC6B	0	235.52	1.5167	0.2361	1.2242	0.37677	1.4188	0.27495	0.8764	0.800485	0.846875	-0.190339	-0.321054	-0.239779	1530100000	378470000	560250000	591390000	604090000	316280000	158000000	129820000	69162000	21718000	18887000	28557000	160970000	76294000	43815000	40861000	3268400000	942780000	1042600000	1283000000	369050000	203730000	80051000	85274000
O75525-2;O75525;E5RJZ9;E5RG12;H0YAQ1;H0YAQ3;E5RHD3	KH domain-containing, RNA-binding, signal transduction-associated protein 3	KHDRBS3	5	3	5	2	4	4	4	KHDRBS3	0	9.6361	1.4321	0.38108	1.1432	0.53347	1.2267	0.46664	0.90659	0.838335	0.84667	-0.141478	-0.254401	-0.240128	62957000	15702000	27536000	19719000	321300000	158360000	101680000	61260000	34771000	11679000	7338700	15753000	96409000	46170000	22038000	28201000	51260000	15689000	15254000	20317000	92011000	43529000	24763000	23719000
O75643;B4E0P5;C9JAQ9;O75643-2	U5 small nuclear ribonucleoprotein 200 kDa helicase	SNRNP200	18	10	1	2	0	14	2	SNRNP200	0	25.962	1.2321	0	1.9647	0	1.045	0.64813	1.2321	1.9647	0.846565	0.301119	0.974309	-0.240307	153140000	44970000	68698000	39473000	25928000	1718400	21284000	2926100	6902600	1810700	1886800	3205100	0	0	0	0	344760000	151970000	85475000	107320000	23719000	11190000	5216900	7312000
G3V4C1;P07910-2;G3V4W0;B4DY08;P07910-4;G3V2D6;G3V5X6;G3V3K6;G3V251	Heterogeneous nuclear ribonucleoproteins C1/C2	HNRNPC	14	13	13	10	13	11	12	HNRNPC	0	122.11	1.0691	0.69106	1.2375	1.0328	0.91343	0.7797	0.88008	1.13515	0.846565	-0.184293	0.182883	-0.240307	2686800000	698590000	1416800000	571390000	2714500000	1006200000	975580000	732740000	1291900000	475850000	242570000	573500000	1620700000	458050000	729540000	433100000	1366900000	501350000	422460000	443080000	2336200000	1010000000	542300000	783880000
Q9BYD2;Q5SZR1	39S ribosomal protein L9, mitochondrial	MRPL9	5	4	1	2	0	3	0	MRPL9	0	10.852	1.0142	0	0.87723	0	0.84584	0	1.0142	0.87723	0.84584	0.0203422	-0.188973	-0.241543	124070000	54974000	32741000	36359000	7671500	5407700	1278400	985460	27981000	11364000	5538100	11079000	0	0	0	0	97960000	41522000	23740000	32699000	0	0	0	0
P11387;E5RIC7;Q969P6-2;Q969P6;E5RJ95;E5RFS0	DNA topoisomerase 1	TOP1	12	7	5	5	3	9	6	TOP1	0	32.448	1.6253	0.29573	1.476	0.4045	1.1911	0.5005	0.960515	0.94025	0.8458	-0.05812	-0.0888837	-0.241612	244270000	66576000	96636000	81059000	102480000	48832000	34291000	19358000	98849000	35109000	20637000	43104000	38619000	15555000	14655000	8408800	224280000	77869000	65776000	80634000	177170000	89425000	39017000	48729000
Q14683;H0Y7K8;G8JLG1	Structural maintece of chromosomes protein 1A	SMC1A	5	4	0	1	1	3	2	SMC1A	0.0075862	2.5589	1.1189	0	1.3319	0.43658	1.1339	0.55758	1.1189	0.88424	0.84574	0.162081	-0.17749	-0.241714	137810000	30519000	61386000	45902000	0	0	0	0	69341000	21928000	18302000	29111000	78499000	37757000	22633000	18109000	121590000	38307000	43580000	39698000	126170000	57678000	32472000	36020000
P13010;C9JZ81;H7C0H9	X-ray repair cross-complementing protein 5	XRCC5	24	16	13	12	8	19	16	XRCC5	0	45.505	1.5721	0.27165	1.3755	0.38792	1.2037	0.48627	0.921875	0.88171	0.844985	-0.117357	-0.181624	-0.243002	781040000	165970000	356120000	258950000	506020000	241260000	145580000	119180000	422230000	125770000	108560000	187890000	239350000	113710000	66772000	58868000	771700000	236730000	242730000	292240000	629160000	312550000	162310000	154290000
O43148;O43148-2;K7EP06;F5H2D9;K7EPP5;K7ERH6	mRNA cap guanine-N7 methyltransferase	RNMT	19	14	12	14	8	16	11	RNMT	0	64.734	1.4025	0.37199	1.3022	0.43704	1.3	0.38759	0.887245	0.86962	0.843795	-0.172596	-0.201543	-0.245036	1987300000	463380000	853060000	670850000	614500000	302540000	154140000	157820000	1456300000	458510000	418460000	579290000	407140000	218970000	86735000	101430000	1749700000	534050000	522780000	692860000	950070000	502880000	227340000	219860000
Q9H9A6	Leucine-rich repeat-containing protein 40	LRRC40	2	1	1	1	1	1	2	LRRC40	0.026474	1.7323	1.4663	0.3589	1.323	0.32778	1.2738	0.41352	0.9126	0.82539	0.84366	-0.131945	-0.276852	-0.245266	8207100000	1863800000	3682600000	2660700000	9906300000	5134300000	2985500000	1786400000	5436900000	1744800000	1370900000	2321300000	4848600000	2721100000	1323700000	803850000	6585000000	1876300000	2282800000	2425900000	4384200000	2237200000	1253100000	893950000
P05783;F8VZY9;CON__Q92764;C4AM86;CON__Q497I4;Q92764	Keratin, type I cytoskeletal 18	KRT18	26	21	22	21	23	18	21	KRT18	0	184.76	0.71439	0.32619	1.1459	0.27564	0.55412	1.132	0.52029	0.71077	0.84306	-0.942612	-0.492545	-0.246293	3184800000	908250000	1574900000	701610000	5460600000	1462500000	2630200000	1367900000	2349800000	796230000	598410000	955150000	4750800000	992020000	3033900000	724870000	1492100000	664200000	400100000	427830000	2415600000	774010000	682510000	959110000
P60709;G5E9R0;E7EVS6;C9JZR7;C9JUM1;C9JTX5	Actin, cytoplasmic 1;Actin, cytoplasmic 1, N-terminally processed	ACTB	25	24	18	19	16	21	20	ACTB	0	25.893	1.2571	0.43086	1.356	0.39502	0	0.843	0.84398	0.87551	0.843	-0.244719	-0.191804	-0.246395	489140000	124700000	234710000	129730000	297820000	127720000	118100000	52004000	317180000	100940000	78576000	137670000	279330000	89866000	148830000	40641000	146470000	47735000	46721000	52015000	60451000	24401000	14077000	21973000
P54136;P54136-2;F5H3T8;E5RH09;E5RJM9	Arginine--tRNA ligase, cytoplasmic	RARS	9	7	3	2	2	5	6	RARS	0	41.073	0.98073	0.56715	1.1246	0.55135	1.0323	0.65218	0.77394	0.837975	0.84224	-0.369706	-0.255021	-0.247697	126890000	40548000	46923000	39415000	29795000	14749000	7103600	7941700	22031000	8237300	5053800	8740100	22684000	9360300	7169200	6154900	106930000	37640000	29072000	40221000	116700000	48947000	35966000	31791000
H0YKD8;P46779;P46779-2;P46779-3;H0YMF4;P46779-4;P46779-5;H0YLP6	60S ribosomal protein L28	RPL28	7	6	5	4	7	3	3	RPL28	0	16.81	1.5752	0.20939	1.405	0.25113	1.4196	0.26411	0.892295	0.828065	0.841855	-0.164407	-0.272184	-0.248356	1065500000	228890000	436880000	399760000	594240000	344180000	172920000	77133000	364950000	64728000	198990000	101230000	585770000	342350000	155640000	87784000	317790000	89789000	97919000	130080000	549990000	327250000	134960000	87781000
Q9NU22;Q5T795	Midasin	MDN1	7	2	2	3	2	1	2	MDN1	0.019291	1.9242	1.4356	0.61246	1.2449	0.63524	1.1407	0.54163	1.02403	0.94007	0.841165	0.034258	-0.0891599	-0.249539	286430000	64995000	129410000	92025000	399340000	184670000	98802000	115860000	170020000	59038000	42276000	68711000	246220000	115780000	61090000	69341000	217450000	66699000	70927000	79820000	475140000	221970000	126730000	126450000
Q9H6R7;Q9H6R7-2;Q9H6R7-3;C9JYC1	WD repeat-containing protein C2orf44	C2orf44	16	15	0	3	0	8	2	C2orf44	0	85.471	1.6279	0	1.1609	0	1.3127	0.36916	1.6279	1.1609	0.84093	0.703012	0.215244	-0.249942	578380000	150220000	213950000	214210000	0	0	0	0	49582000	17827000	14006000	17749000	0	0	0	0	233470000	75422000	72605000	85444000	27978000	14232000	8030500	5715800
Q8TEQ6	Gem-associated protein 5	GEMIN5	10	9	0	0	0	4	2	GEMIN5	0	9.3969	1.0176	0	0	0	1.0772	0.60464	1.0176	0	0.84092	0.0251706	#NUM!	-0.24996	101140000	29104000	43492000	28539000	0	0	0	0	0	0	0	0	0	0	0	0	46177000	14877000	15696000	15604000	15291000	7968800	2583300	4738700
Q96GQ7	Probable ATP-dependent RNA helicase DDX27	DDX27	5	3	3	2	1	3	4	DDX27	0	7.816	1.6441	0.15371	1.5875	0.31805	1.1087	0.57296	0.898905	0.952775	0.84083	-0.153759	-0.0697925	-0.250114	34053000	5680000	19709000	8664000	66570000	24117000	23810000	18644000	14682000	4427200	4246500	6008700	7443600	2347400	4343500	752700	29637000	10661000	9197900	9778500	66039000	30103000	12804000	23132000
P16403;P22492	Histone H1.2	HIST1H1C	10	9	9	7	9	7	10	HIST1H1C	0	143.65	1.0443	0.22103	1.366	0.2733	0.84354	0.83604	0.632665	0.81965	0.83979	-0.660486	-0.28692	-0.251899	8204300000	1438300000	5220100000	1545900000	9886700000	3681700000	4936100000	1268900000	1988000000	652080000	401770000	934160000	9375800000	2685400000	5114400000	1576100000	1983300000	746490000	604610000	632250000	8866100000	3539100000	2301600000	3025300000
Q9UNQ2;D6RCL3	Probable dimethyladenosine transferase	DIMT1	9	4	4	5	1	6	6	DIMT1	0	12.434	1.6812	0.38432	1.5899	0	1.2604	0.41864	1.03276	1.5899	0.83952	0.046505	0.668936	-0.252363	81264000	15885000	34701000	30679000	52631000	24982000	16336000	11313000	76477000	22981000	19679000	33817000	16581000	6650700	5685500	4244700	52073000	16808000	15799000	19466000	112690000	54410000	26145000	32136000
P53621;P53621-2	Coatomer subunit alpha;Xenin;Proxenin	COPA	14	8	5	1	0	11	3	COPA	0	25.844	1.8928	1.4631	0	0	1.193	0.48578	1.67795	0	0.83939	0.7467	#NUM!	-0.252587	250990000	60063000	110260000	80664000	69804000	22073000	13192000	34539000	3715100	1285200	1033600	1396300	0	0	0	0	269580000	88362000	85618000	95598000	29882000	13063000	9503800	7315500
Q14498-3;Q14498-2;Q14498;E1P5S2;H0Y4X3;G3XAC6;Q5QP23;Q5QP22;Q5QP21;F8WF24;F2Z3E6;F2Z2Z5;F8WF73;A8MYG5;G3V5Z6;H0YJJ3;G3XAP0;Q86U06-4;Q86U06-5;Q86U06-2;Q86U06	RNA-binding protein 39	RBM39;RNPC2	9	9	6	5	3	5	4	RBM39;RNPC2	0	95.25	1.4335	0.27417	1.5051	0.40518	1.295	0.38329	0.853835	0.95514	0.839145	-0.227971	-0.0662159	-0.253008	418150000	93104000	177240000	147810000	150250000	76973000	45188000	28093000	168170000	49564000	45405000	73198000	18191000	9477300	4976700	3737200	174620000	51677000	59240000	63706000	84797000	44936000	20378000	19483000
P17987;E7EQR6;E7ERF2;F5H282;F5GZ03;F5GZI8;F5H136;F5H676;F5GYL4;F5H726	T-complex protein 1 subunit alpha	TCP1	21	18	9	21	9	18	12	TCP1	0	65.295	1.1258	0.67315	1.0964	0.81241	1.079	0.5985	0.899475	0.954405	0.83875	-0.152845	-0.0673265	-0.253687	978050000	280000000	360000000	338050000	1499000000	713020000	370080000	415930000	952710000	321150000	267790000	363770000	1046400000	423010000	287690000	335720000	776460000	246260000	264920000	265280000	686210000	324620000	176770000	184820000
Q99878;Q96KK5;Q9BTM1;Q16777;Q6FI13;P20671;P0C0S8;Q93077;Q7L7L0;P04908;Q9BTM1-2;H0YFX9	Histone H2A type 1-J;Histone H2A type 1-H;Histone H2A.J;Histone H2A type 2-C;Histone H2A type 2-A;Histone H2A type 1-D;Histone H2A type 1;Histone H2A type 1-C;Histone H2A type 3;Histone H2A type 1-B/E;Histone H2A	HIST1H2AJ;HIST1H2AH;H2AFJ;HIST2H2AC;HIST2H2AA3;HIST1H2AD;HIST1H2AG;HIST1H2AC;HIST3H2A;HIST1H2AB	5	4	5	3	4	3	5	HIST1H2AJ;HIST1H2AH;H2AFJ;HIST2H2AC;HIST2H2AA3;HIST1H2AD;HIST1H2AG;HIST1H2AC;HIST3H2A;HIST1H2AB	0	174.61	0.25088	0.20921	0.75336	0.1943	0.6253	1.0517	0.230045	0.47383	0.8385	-2.12001	-1.07756	-0.254117	13719000000	2304900000	9842700000	1571900000	31957000000	9903300000	18431000000	3623300000	3583300000	1312200000	471810000	1799300000	18200000000	3442900000	12403000000	2353600000	4516400000	2104400000	1206000000	1206000000	10589000000	3648600000	2689100000	4251400000
O00267-2;O00267	Transcription elongation factor SPT5	SUPT5H	5	2	0	0	0	4	5	SUPT5H	0	9.8184	1.3253	0	0	0	1.1766	0.49986	1.3253	0	0.83823	0.406319	#NUM!	-0.254582	28469000	7850600	10652000	9966000	0	0	0	0	0	0	0	0	0	0	0	0	57781000	18324000	17213000	22245000	65239000	32823000	16649000	15767000
B4E1K7;Q9UJZ1;F2Z2I8	Stomatin-like protein 2, mitochondrial	STOML2	4	3	2	3	1	2	2	STOML2	0.0008726	5.0929	1.1008	0.59505	1.0852	0.54747	0.96785	0.70843	0.847925	0.816335	0.83814	-0.237991	-0.292767	-0.254737	63677000	17296000	23455000	22926000	60181000	28359000	14361000	17461000	62296000	19700000	17784000	24812000	39740000	18516000	8392000	12832000	32494000	9470700	10074000	12949000	49309000	22377000	11556000	15375000
Q99959-2;Q99959	Plakophilin-2	PKP2	18	14	3	5	2	14	4	PKP2	0	63.68	1.34	0.32413	1.6195	0.42296	1.3058	0.37035	0.832065	1.02123	0.838075	-0.265232	0.0303078	-0.254849	977930000	207750000	432260000	337930000	118930000	55387000	45885000	17662000	206490000	68359000	37950000	100180000	27806000	12593000	9364500	5848600	802120000	248250000	224850000	329020000	66211000	37296000	13691000	15224000
P51116	Fragile X mental retardation syndrome-related protein 2	FXR2	6	5	4	2	4	6	4	FXR2	0	9.4085	1.3364	0.44124	0	0.56214	1.1103	0.56538	0.88882	0.56214	0.83784	-0.170037	-0.830999	-0.255253	37929000	8963700	12754000	16211000	51617000	24266000	12564000	14787000	0	0	0	0	42813000	20087000	12822000	9904500	71648000	19829000	23553000	28266000	79183000	37373000	19891000	21918000
P63261;I3L3I0;I3L1U9;I3L4N8;K7EM38;I3L3R2;J3KT65	Actin, cytoplasmic 2;Actin, cytoplasmic 2, N-terminally processed	ACTG1	26	24	18	19	16	22	20	ACTG1	0	296.67	1.029	0.26943	1.1677	0.27714	1.0032	0.67215	0.649215	0.72242	0.837675	-0.623232	-0.46909	-0.255537	17175000000	4762800000	7676200000	4736200000	15708000000	7537500000	5504200000	2666200000	8673500000	3031600000	2118000000	3524000000	15578000000	5843100000	6820200000	2915000000	10505000000	3991100000	2886300000	3627400000	14128000000	6286700000	3335500000	4505600000
P55072;C9IZA5;C9JUP7	Transitional endoplasmic reticulum ATPase	VCP	35	30	8	21	8	30	17	VCP	0	183.22	1.33	0.46936	1.1654	0.37089	1.1785	0.49632	0.89968	0.768145	0.83741	-0.152516	-0.380549	-0.255994	2706300000	693360000	1108700000	904190000	297990000	112000000	64610000	121390000	1189600000	393060000	337150000	459410000	131030000	65377000	33427000	32222000	3158600000	946330000	1028600000	1183700000	728010000	345760000	166040000	216210000
P39023;G5E9G0;B5MCW2;H7C3M2;F8WCR1;Q92901	60S ribosomal protein L3	RPL3	17	14	12	12	11	14	12	RPL3	0	161.23	1.5518	0.22144	1.4825	0.24551	1.406	0.26816	0.88662	0.864005	0.83708	-0.173612	-0.210888	-0.256563	4776200000	1135900000	1974900000	1665500000	3012400000	1653600000	919410000	439470000	1694700000	538850000	442390000	713490000	1024400000	533980000	304800000	185640000	2886400000	827050000	926210000	1133100000	1981400000	1059900000	609220000	312230000
A8MXP9;P43243;D6REM6;D6R991;H0Y8T4;B3KM87;P43243-2;D6R8Z5;D6RBI2;D6RBK5;D6RE02;D6RIA2;D6RAM9;D6RAY2;D6RCM3;D6REK4;D6RB45;D6R9F3;D6RBS2	Matrin-3	MATR3	29	19	16	9	14	24	20	MATR3	0	204.84	1.4626	0.3699	1.2	0.51239	1.0883	0.58525	0.91625	0.856195	0.836775	-0.126187	-0.223989	-0.257088	1403500000	306020000	658420000	439110000	1496000000	641800000	585870000	268310000	423710000	149580000	109940000	164200000	890220000	304750000	354470000	231010000	2291600000	753950000	725610000	812050000	1600700000	705130000	410760000	484800000
Q96FJ2	Dynein light chain 2, cytoplasmic	DYNLL2	3	2	3	2	1	3	3	DYNLL2	0.00098328	6.8242	0.98705	0.31567	1.2473	0	1.2051	0.46728	0.65136	1.2473	0.83619	-0.618473	0.318809	-0.258097	43051000	15537000	15538000	11976000	80001000	42491000	25714000	11795000	18074000	6403900	4125800	7543900	7119600	3922400	1618200	1579000	56275000	18936000	15118000	22222000	59904000	29001000	15613000	15291000
P46778;G3V1B3;M0R181	60S ribosomal protein L21	RPL21	8	7	6	4	5	5	3	RPL21	0	64.734	1.4902	0.21365	1.4946	0.22977	1.4179	0.25395	0.851925	0.862185	0.835925	-0.231202	-0.213931	-0.258555	1508600000	343350000	648190000	517070000	1205600000	685850000	351360000	168380000	599910000	183400000	148020000	268490000	772360000	465640000	205980000	100730000	926690000	262760000	309650000	354280000	1542800000	881400000	414130000	247310000
Q15046;Q15046-2;H3BVA8;J3KRL2;H3BPV7	Lysine--tRNA ligase	KARS	14	10	1	3	1	10	3	KARS	0	15.741	1.1259	0	0.82196	0	1.1712	0.50057	1.1259	0.82196	0.835885	0.171079	-0.28286	-0.258624	287880000	83938000	114820000	89122000	10240000	5464000	2543400	2232100	54438000	18602000	14603000	21233000	6032000	2547700	1718300	1766000	183460000	61592000	46551000	75312000	72300000	35708000	15907000	20684000
Q13724-2;Q13724;C9J8D4;C9JDQ1	Mannosyl-oligosaccharide glucosidase	MOGS	6	0	0	0	0	2	4	MOGS	0.00091241	5.9703	0	0	0	0	1.2534	0.41699	0	0	0.835195	#NUM!	#NUM!	-0.259815	0	0	0	0	0	0	0	0	0	0	0	0	0	0	0	0	18493000	6445200	4928200	7119200	141760000	19922000	112470000	9360600
P30050;P30050-2	60S ribosomal protein L12	RPL12	6	6	6	6	6	6	6	RPL12	0	203.77	1.4629	0.21402	1.4529	0.25185	1.394	0.27507	0.83846	0.852375	0.834535	-0.254186	-0.23044	-0.260956	3406500000	813860000	1414200000	1178400000	1215300000	712900000	353650000	148750000	1301100000	396700000	310630000	593730000	1095900000	636670000	289680000	169580000	1666800000	473360000	531340000	662090000	2098500000	1218100000	513770000	366710000
O95487-2;O95487;B7ZKM8	Protein transport protein Sec24B	SEC24B	31	24	11	10	5	29	14	SEC24B	0	182.89	1.5449	0.29833	1.3147	0.31561	1.3255	0.34265	0.921615	0.815155	0.834075	-0.117764	-0.294854	-0.261751	1910600000	437490000	857660000	615490000	521490000	264140000	160320000	97035000	479820000	150060000	128120000	201640000	104530000	49067000	21914000	33544000	2620800000	863980000	796650000	960210000	607370000	265980000	227570000	113820000
P42285;F5H7E2;H0YAC4;H0Y8U3	Superkiller viralicidic activity 2-like 2	SKIV2L2	14	11	2	4	2	9	7	SKIV2L2	0	26.747	1.8109	0.37209	1.4358	0.53376	1.2918	0.37594	1.09149	0.98478	0.83387	0.126306	-0.0221266	-0.262106	1093400000	204460000	501390000	387520000	289010000	144360000	83324000	61331000	699680000	216570000	180210000	302890000	21398000	10040000	5993200	5365400	242640000	81513000	81016000	80110000	574570000	277700000	164750000	132130000
Q14697;Q14697-2;F5H6X6;E9PKU7;E9PNH1;H0YFL4	Neutral alpha-glucosidase AB	GANAB	12	9	3	3	2	5	5	GANAB	0	18.518	1.4175	0.42791	1.318	0.38541	1.2289	0.43817	0.922705	0.851705	0.833535	-0.116059	-0.231574	-0.262685	167510000	42054000	66160000	59301000	36536000	20842000	7850700	7843700	31135000	9809500	6614200	14711000	18247000	9586600	3575000	5084900	151900000	42502000	40628000	68774000	53389000	27962000	11257000	14170000
P25705;P25705-2;K7ENP3;K7EK77;K7ERX7;K7EJP1;K7ENJ4;K7EQH4;K7ESA0	ATP synthase subunit alpha, mitochondrial	ATP5A1	20	20	18	19	14	16	15	ATP5A1	0	177.38	1.127	0.59707	1.0059	0.728	0.97315	0.69391	0.862035	0.86695	0.83353	-0.214182	-0.205979	-0.262694	2387700000	624610000	1089000000	674060000	2567600000	1078200000	853710000	635700000	1898600000	660870000	569330000	668390000	1395700000	456770000	593650000	345250000	1197400000	400770000	389820000	406830000	2260600000	517490000	1372300000	370820000
Q14103-3;Q14103;H0YA96;H0Y8G5;B4DTC3;Q14103-4;Q14103-2;D6RAF8;D6RF44;F5H6R6;D6RBQ9;D6RD83	Heterogeneous nuclear ribonucleoprotein D0	HNRNPD	14	11	12	9	11	9	11	HNRNPD	0	94.148	1.3848	0.43867	1.4064	0.58651	1.2075	0.45941	0.911735	0.996455	0.833455	-0.133314	-0.00512344	-0.262824	3744800000	854870000	1756600000	1133300000	5333500000	2704300000	1297400000	1331800000	1490500000	501980000	333820000	654680000	2904300000	1351600000	737060000	815690000	2527200000	805940000	792500000	928720000	3900200000	1964100000	1000600000	935570000
P19338;C9JYW2;C9JLB1;C9J1H7;C9JWL1	Nucleolin	NCL	22	17	19	15	13	18	16	NCL	0	104.65	1.4849	0.23699	1.4308	0.26142	1.332	0.33285	0.860945	0.84611	0.832425	-0.216007	-0.241083	-0.264608	3677900000	794340000	1595800000	1287700000	4941600000	2609200000	1443200000	889160000	1585400000	506310000	391120000	688020000	2572500000	1497600000	631580000	443350000	3012400000	870780000	922510000	1219100000	3536000000	1858000000	823170000	854860000
F5GZS6;J3KPF3;P08195-2;P08195-3;P08195;P08195-4;F5H0E2;H0YFS2;H0YFX4;F5GZI0;F5H867	4F2 cell-surface antigen heavy chain	SLC3A2	10	6	4	2	2	6	4	SLC3A2	0	14.766	1.2025	0.36585	0.95107	0.49562	1.1468	0.51706	0.784175	0.723345	0.83193	-0.350752	-0.467244	-0.265466	163050000	43602000	63883000	55562000	108080000	53526000	27839000	26714000	37043000	14718000	7875300	14450000	41147000	22945000	7607300	10595000	315770000	108240000	91271000	116250000	80868000	35353000	19130000	26385000
Q96FN4;Q719H8;H3BPR8;H3BUC8;H3BQQ3	Copine-2	CPNE2	15	13	12	11	4	8	9	CPNE2	0	36.722	1.4653	0.26228	1.4189	0.33206	1.3578	0.30509	0.86379	0.87548	0.831445	-0.211247	-0.191854	-0.266307	464570000	98164000	229600000	136800000	590660000	307190000	184260000	99212000	200280000	59355000	58707000	82219000	84077000	46132000	22590000	15355000	145130000	38375000	50922000	55831000	310700000	163530000	80576000	66587000
P15531;P15531-2;E7ERL0;J3KPD9;Q32Q12;P22392;P22392-2;C9K028;F6XY72;E5RHP0;O60361	Nucleoside diphosphate kinase A;Nucleoside diphosphate kinase;Nucleoside diphosphate kinase B	NME1;NME2;NME1-NME2	5	4	4	2	2	3	2	NME1;NME2;NME1-NME2	0	10.681	1.6607	0.39816	1.1448	0.65628	1.199	0.46382	1.02943	0.90054	0.83141	0.0418457	-0.151138	-0.266368	190930000	46198000	67536000	77198000	95486000	50119000	19231000	26136000	41057000	15265000	8817900	16974000	38938000	19629000	5768700	13541000	70927000	25291000	18171000	27465000	58182000	33204000	11289000	13690000
P61353;K7ELC7;K7EQQ9;K7ERY7	60S ribosomal protein L27	RPL27	7	7	6	6	6	7	6	RPL27	0	146.32	1.6075	0.16818	1.4023	0.18671	1.4372	0.2252	0.88784	0.794505	0.8312	-0.171628	-0.331872	-0.266732	4243300000	935550000	1791700000	1516000000	3414700000	2087300000	963290000	364130000	1443300000	440320000	346850000	656120000	2587700000	1647800000	628580000	311380000	2081200000	587600000	677990000	815610000	2898600000	1833700000	674820000	390070000
M0R117;Q02543;M0R3D6;M0R1A7;M0R0P7	60S ribosomal protein L18a	RPL18A	6	6	5	4	4	5	5	RPL18A	0	80.812	1.3765	0.19215	1.4555	0.23206	1.3984	0.263	0.784325	0.84378	0.8307	-0.350477	-0.245061	-0.267601	1584800000	374510000	654010000	556290000	563570000	323380000	172510000	67677000	568890000	180650000	141980000	246270000	291370000	166230000	86328000	38818000	689090000	193300000	220970000	274820000	550520000	332580000	131710000	86234000
P35268;K7ERI7;K7EJT5;K7EP65;K7EKS7;K7ELC4;K7EMH1	60S ribosomal protein L22	RPL22	4	4	3	4	3	3	4	RPL22	0	55.516	1.5239	0.2856	1.3311	0.33738	1.2554	0.4056	0.90475	0.83424	0.8305	-0.144409	-0.261466	-0.267948	2072100000	530600000	639460000	902000000	1731800000	1066600000	320550000	344720000	1117800000	351290000	296660000	469840000	2095100000	1160800000	493680000	440610000	1449500000	417250000	470660000	561570000	2930000000	1636400000	637860000	655720000
Q06210-2;Q06210;O94808;E5RJP4	Glutamine--fructose-6-phosphate aminotransferase [isomerizing] 1	GFPT1	23	15	9	8	7	20	18	GFPT1	0	64.767	1.1866	0.53153	0.98813	0.43942	1.1407	0.51877	0.859065	0.713775	0.829735	-0.219161	-0.486459	-0.269277	1051800000	311530000	355240000	385070000	493970000	245240000	102360000	146370000	273380000	98765000	73537000	101070000	161220000	89040000	26785000	45390000	2089800000	666900000	581750000	841140000	1021400000	489200000	254930000	277250000
J3QK89;Q8IWX8	Calcium homeostasis endoplasmic reticulum protein	CHERP	10	6	4	4	3	8	6	CHERP	0	24.456	1.5675	0.43059	1.7019	0.35443	1.3193	0.33987	0.999045	1.02816	0.829585	-0.00137843	0.0400718	-0.269538	386820000	73981000	196820000	116020000	210090000	103460000	52595000	54035000	82939000	24761000	22500000	35677000	41025000	18841000	11901000	10283000	362590000	102680000	126170000	133740000	155690000	80616000	43754000	31317000
H7BZB3	0	CAD	12	11	5	9	5	12	7	CAD	1	-2	0	0	0	0	0.82913	0	0	0	0.82913	#NUM!	#NUM!	-0.27033	6397700	1989900	1499000	2908800	0	0	0	0	0	0	0	0	0	0	0	0	28986000	11424000	7530500	10031000	0	0	0	0
O75131;E5RG68;E5RHZ0;E5RJ85;H0YB26;E5RG97;E5RFT7;E7ENV7;Q86VY2;Q7Z6C8;Q8IYJ1;Q9UBL6-2;Q86YQ8;Q9HCH3	Copine-3	CPNE3	19	18	4	18	2	18	6	CPNE3	0	142.69	1.1529	0.27218	1.5875	0.27976	1.2861	0.37162	0.71254	0.93363	0.82886	-0.488957	-0.0990772	-0.2708	3828500000	1004300000	1649100000	1175100000	227840000	119500000	60341000	47999000	1959300000	546010000	525090000	888160000	83901000	38562000	29977000	15362000	2387000000	698360000	789400000	899280000	240180000	129340000	63703000	47139000
O43318-2;O43318;O43318-4;O43318-3;Q9UG54	Mitogen-activated protein kinase kinase kinase 7	MAP3K7	5	4	1	0	0	1	0	MAP3K7	0.00088261	5.3231	1.7349	0	0	0	0.82856	0	1.7349	0	0.82856	0.794853	#NUM!	-0.271322	54610000	11476000	21203000	21931000	14540000	6237600	4911700	3390600	0	0	0	0	0	0	0	0	11991000	4143200	4315100	3532600	0	0	0	0
Q15029-2;K7EJ81;Q15029;K7EP67;K7EJ74	116 kDa U5 small nuclear ribonucleoprotein component	EFTUD2	13	8	7	4	3	8	12	EFTUD2	0	38.124	1.6159	0.43723	1.5892	0.40533	1.0151	0.64095	1.02656	0.997265	0.828025	0.037825	-0.00395118	-0.272254	187260000	35763000	87375000	64126000	176390000	68633000	66533000	41222000	36083000	11420000	6732900	17931000	26662000	11026000	11184000	4452000	169420000	56264000	54242000	58909000	339390000	157080000	71699000	110620000
H0Y2Y8;Q15942;B4DQX7;B4DQR8;H7C3D3;C9IZ41;C9JJK5	Zyxin	ZYX	7	5	2	3	1	4	2	ZYX	0	16.157	1.8928	0.29249	1.3605	0	1.3798	0.27549	1.09265	1.3605	0.827645	0.127825	0.444137	-0.272916	119370000	25524000	43812000	50036000	27089000	14806000	6127600	6156100	90421000	26088000	18007000	46326000	14115000	7363600	2809800	3941800	133350000	38595000	37800000	56952000	55065000	29741000	17855000	7469000
Q8N684-2;Q8N684;Q8N684-3;F5H669;J3QT54;F5H6M0;F5H047;C9J286;C9J323;C9JM38;F5H5B7;F5H1W4;F5H2K8;F5H6P5;F5H6A8;F5GXA3	Cleavage and polyadenylation specificity factor subunit 7	CPSF7	8	7	8	8	7	6	6	CPSF7	0	21.998	1.5103	0.40935	1.4063	0.64652	1.2334	0.4212	0.959825	1.02641	0.8273	-0.0591567	0.0376071	-0.273518	378610000	132170000	132940000	113500000	502350000	245930000	153730000	102690000	350850000	91661000	87070000	172120000	394810000	146910000	108250000	139650000	216570000	64286000	62235000	90048000	214970000	107730000	48579000	58664000
Q15365	Poly(rC)-binding protein 1	PCBP1	16	13	13	11	7	12	10	PCBP1	0	158.43	1.4615	0.42011	1.2156	0.34741	1.238	0.41603	0.940805	0.781505	0.827015	-0.0880324	-0.355673	-0.274015	3363700000	860290000	1218400000	1285100000	987890000	522780000	232770000	232340000	1648100000	583020000	381320000	683780000	277070000	146060000	72973000	58038000	2400900000	733870000	766210000	900870000	789110000	400320000	185000000	203800000
J3QR09;J3KTE4;P84098;J3QL15	Ribosomal protein L19;60S ribosomal protein L19	RPL19	6	3	6	2	5	3	5	RPL19	0	42.511	1.5734	0.20867	1.4479	0.24498	1.3922	0.26109	0.891035	0.84644	0.826645	-0.166446	-0.24052	-0.27466	1005300000	232480000	410880000	361930000	1008200000	587810000	280470000	139900000	472010000	146230000	113780000	211990000	575390000	338520000	148360000	88507000	744810000	249470000	217860000	277490000	684410000	412200000	155040000	117170000
Q9NZJ4;Q9NZJ4-2;H0Y6M8;B2REB0	Sacsin	SACS	21	13	0	1	1	12	2	SACS	0	19.549	1.4264	0	0	0	1.5625	0.088596	1.4264	0	0.825548	0.512379	#NUM!	-0.276576	245640000	154920000	46976000	43741000	0	0	0	0	111420000	108040000	1822600	1553300	58649000	54164000	2286500	2197600	196390000	136410000	26884000	33100000	86581000	78498000	3395100	4687000
P05387;H0YDD8;P05386-2	60S acidic ribosomal protein P2	RPLP2	10	8	8	6	8	6	8	RPLP2	0	239.6	1.7279	0.21913	1.4612	0.25902	1.407	0.2421	0.973515	0.86011	0.82455	-0.0387249	-0.217407	-0.278321	5575400000	1269400000	2175100000	2130900000	4407800000	2785500000	1058600000	563730000	1751200000	568700000	359930000	822610000	4462600000	2891900000	924810000	645920000	2388200000	648860000	744350000	995020000	5822000000	3791200000	1140000000	890820000
D6RCD0;Q8NBQ5	Estradiol 17-beta-dehydrogenase 11	HSD17B11	11	9	8	4	2	4	5	HSD17B11	0	25.793	0.94791	0.48787	1.0588	0.21424	1.0393	0.60922	0.71789	0.63652	0.82426	-0.478165	-0.651722	-0.278829	385700000	109960000	163020000	112730000	162490000	57033000	57800000	47654000	136300000	49210000	36770000	50318000	45059000	16413000	23117000	5528800	148630000	50126000	46368000	52137000	97043000	36382000	39186000	21476000
Q96SB4-3;B4DS61;H3BLV9;Q96SB4;H7C521;A8MPP7;A8MPY5;Q9UPE1-2;Q9UPE1-3;Q9UPE1-4;Q9UPE1;H0Y932;H7C2I2;D6RBM8	SRSF protein kinase 1	SRPK1	7	2	0	2	2	4	5	SRPK1	0.00087489	5.1387	1.4552	0	1.9971	0.3229	1.3394	0.30895	1.4552	1.16	0.824175	0.541217	0.214125	-0.278977	319520000	70889000	160830000	87792000	0	0	0	0	166050000	46789000	38959000	80299000	188820000	107980000	43824000	37013000	65589000	21008000	21777000	22805000	35284000	19849000	6491900	8942800
P14868;Q68CR9;C9J7S3;C9JLC1;C9JQM9;H7C278	Aspartate--tRNA ligase, cytoplasmic	DARS	16	11	15	9	8	11	12	DARS	0	50.976	1.1035	0.67182	1.1622	0.74773	1.0743	0.5724	0.88766	0.954965	0.82335	-0.171921	-0.0664802	-0.280422	464410000	160080000	170280000	134050000	564730000	269660000	122860000	172210000	203010000	70533000	49130000	83351000	155810000	68666000	40652000	46495000	198840000	67917000	62114000	68806000	606530000	278130000	177680000	150730000
P62081;B5MCP9	40S ribosomal protein S7	RPS7	12	8	10	8	8	9	9	RPS7	0	94.746	1.3541	0.33037	1.2571	0.37461	1.145	0.50161	0.842235	0.815855	0.823305	-0.247705	-0.293615	-0.280501	1621400000	423670000	623350000	574360000	2769100000	1528800000	711480000	528830000	682810000	220230000	183840000	278740000	920650000	475010000	243700000	201940000	743500000	247700000	224390000	271410000	1065300000	549580000	245770000	269950000
O95486;O95486-2;H0Y9J6	Protein transport protein Sec24A	SEC24A	15	12	2	3	2	14	3	SEC24A	0	18.462	1.542	0.25792	1.265	0.32217	1.3382	0.30501	0.89996	0.793585	0.821605	-0.152067	-0.333543	-0.283483	262700000	61248000	115270000	86181000	35128000	21839000	7132600	6155900	35232000	13105000	10156000	11971000	8768600	4623800	2218100	1926700	375800000	122770000	119340000	133690000	63204000	36765000	14064000	12375000
O95399-2;Q5H8X8;O95399	Urotensin-2	UTS2	2	1	1	1	1	1	2	UTS2	0.026442	1.7263	1.2766	0.40819	1.0984	0.45269	1.0827	0.55891	0.842395	0.775545	0.820805	-0.247431	-0.366718	-0.284889	365850000	92533000	153330000	119990000	156560000	74602000	49054000	32900000	26690000	8918900	7484500	10286000	90965000	45300000	21228000	24438000	469860000	147370000	157340000	165150000	297450000	138270000	68801000	90385000
Q658Y4;E7ER68;H0YBR6;P0C866;G3V120	Protein FAM91A1	FAM91A1	10	5	2	4	2	10	5	FAM91A1	0	13.938	1.5052	0	1.4525	0.37482	1.2891	0.35195	1.5052	0.91366	0.820525	0.589955	-0.130271	-0.285381	59272000	13547000	26879000	18845000	10119000	4914600	3358800	1845700	31348000	10577000	8596700	12175000	8183600	4023100	2360600	1799900	142910000	46588000	44665000	51654000	41732000	20559000	10963000	10210000
B0QYK0;Q01844-6;Q01844-3;Q01844;Q01844-5;C9JGE3;Q01844-2;F8WC90;Q01844-4	RNA-binding protein EWS	EWSR1	9	9	9	8	9	9	9	EWSR1	0	323.31	1.5867	0.40017	1.4474	0.32932	1.328	0.31074	0.993435	0.88836	0.81937	-0.00950252	-0.170784	-0.287413	27714000000	6170200000	11478000000	10066000000	39384000000	20926000000	9710700000	8747900000	10894000000	3264500000	2828900000	4800500000	25559000000	14228000000	6152200000	5179500000	38732000000	10939000000	13344000000	14450000000	22295000000	12790000000	5299600000	4205500000
P14866;M0QXS5;P14866-2;M0QYT0;M0R076;M0R1W6;B4DVF8;M0QYL7	Heterogeneous nuclear ribonucleoprotein L	HNRNPL	17	12	14	14	10	13	12	HNRNPL	0	284.23	1.1709	0.59018	1.3581	0.87413	1.0949	0.54083	0.88054	1.11611	0.817865	-0.18354	0.158486	-0.290065	2745300000	626140000	1376700000	742470000	5120200000	2098700000	1673300000	1348200000	1404200000	428430000	365950000	609800000	1459600000	505660000	533300000	420650000	1898700000	620540000	611110000	667090000	2945800000	1447100000	729050000	769610000
P09874;Q5VX84;Q5VX85	Poly [ADP-ribose] polymerase 1	PARP1	23	18	9	3	5	16	12	PARP1	0	59.416	1.6809	0.32038	1.5868	0.44459	1.256	0.37738	1.00064	1.0157	0.81669	0.000923029	0.0224672	-0.29214	647760000	153860000	243160000	250750000	280180000	129560000	89073000	61546000	120360000	39277000	28292000	52787000	116520000	51097000	32596000	32825000	645360000	194420000	188110000	262840000	383350000	195520000	100820000	87011000
Q13435;E9PPJ0;E9PJ04;E9PJT3;H0YCG1;H0YEX5;E9PIL8	Splicing factor 3B subunit 2	SF3B2	17	12	9	2	6	12	10	SF3B2	0	39.333	1.5645	0.22563	1.1895	0.30544	1.2888	0.34386	0.895065	0.74747	0.81633	-0.159936	-0.419912	-0.292776	362360000	79999000	166390000	115970000	381070000	199210000	115430000	66431000	18396000	6122000	4599900	7674200	195190000	90728000	72665000	31801000	535930000	158480000	172440000	205000000	307690000	162630000	69912000	75147000
P04843;B7Z4L4;F8WF32	Dolichyl-diphosphooligosaccharide--protein glycosyltransferase subunit 1	RPN1	10	6	5	3	2	7	6	RPN1	0	33.717	1.4049	0.42692	1.3937	0.61776	1.2614	0.37053	0.91591	1.00573	0.815965	-0.126722	0.00824305	-0.293421	136400000	34961000	48925000	52517000	94368000	48061000	21695000	24612000	30245000	8082900	8575500	13587000	35899000	16852000	10390000	8656800	133590000	34716000	44659000	54217000	154240000	81349000	38813000	34082000
P06748-2;P06748;P06748-3;E5RGW4;E5RI98	Nucleophosmin	NPM1	10	7	6	6	5	7	6	NPM1	0	67.732	1.403	0.23614	1.6275	0.31346	1.0478	0.5835	0.81957	0.97048	0.81565	-0.287061	-0.0432296	-0.293978	1804800000	408880000	820360000	575520000	825970000	405040000	312070000	108860000	400740000	122150000	84326000	194260000	909260000	378380000	392340000	138550000	441920000	147590000	133960000	160370000	780350000	373400000	163890000	243060000
Q9Y5X1	Sorting nexin-9	SNX9	17	15	11	12	6	14	7	SNX9	0	61.662	1.4609	0.35394	1.231	0.2927	1.3201	0.31113	0.90742	0.76185	0.815615	-0.140158	-0.392421	-0.29404	1546600000	324180000	715470000	506990000	466240000	245640000	127670000	92929000	516000000	160530000	157050000	198420000	170850000	87758000	50044000	33052000	1080000000	311830000	350330000	417820000	512810000	287560000	122920000	102330000
Q13555-9	Calcium/calmodulin-dependent protein kinase type II subunit gamma	CAMK2G	12	9	1	2	1	8	2	CAMK2G	0	32.688	1.3061	0	1.9561	0	1.1379	0.49265	1.3061	1.9561	0.815275	0.385265	0.96798	-0.294641	252230000	51480000	126100000	74654000	18358000	7413800	6593600	4350200	49561000	12531000	12796000	24235000	7591900	3789400	1929300	1873200	187900000	57636000	59148000	71120000	60083000	28926000	14445000	16712000
P40429;M0QYS1;Q6NVV1;M0QZU1	60S ribosomal protein L13a	RPL13A	11	6	9	7	6	8	8	RPL13A	0	44.169	1.4773	0.19915	1.5298	0.24051	1.378	0.24965	0.838225	0.885155	0.813825	-0.254591	-0.175998	-0.297209	1758300000	461510000	701800000	594990000	1146100000	630600000	365950000	149590000	678270000	206600000	163060000	308610000	874610000	499900000	246730000	127980000	1150500000	325320000	362780000	462440000	1271700000	760410000	308050000	203290000
Q8TEW0-2;Q8TEW0;Q8TEW0-4;Q8TEW0-11;Q8TEW0-6;Q5VWV2;Q8TEW0-8;Q8TEW0-7;Q5VWU8;Q8TEW0-10;Q8TEW0-5;Q8TEW0-3;Q8TEW0-9;F5GZI3;B1AP52	Partitioning defective 3 homolog	PARD3	29	21	15	5	8	29	11	PARD3	0	95.261	1.5937	0.26558	1.1736	0.23033	1.3179	0.30955	0.92964	0.701965	0.813725	-0.105256	-0.510529	-0.297387	864200000	189930000	384120000	290150000	460190000	234600000	142930000	82671000	65718000	19081000	19510000	27126000	136400000	79697000	34273000	22429000	1306000000	421520000	406290000	478160000	273580000	155900000	66225000	51449000
E7EQV9;P61313;E7ENU7;E7EX53;P61313-2;E7ERA2	Ribosomal protein L15;60S ribosomal protein L15	RPL15	10	10	7	8	8	7	7	RPL15	0	50.674	1.5488	0.20726	1.4404	0.23999	1.3779	0.24952	0.87803	0.840195	0.81371	-0.187658	-0.251204	-0.297413	2029000000	480660000	840860000	707490000	1306000000	754450000	386320000	165250000	659710000	202850000	164420000	292440000	836120000	495730000	212140000	128260000	1125200000	311010000	378190000	435970000	1179300000	678080000	311850000	189330000
P43358;C9JZJ5;C9J9C2;C9JK50;C9JIR1;P43363;E5RH97;P43362	Melanoma-associated antigen 4	MAGEA4	9	6	4	9	3	6	3	MAGEA4	0	12.667	1.5147	0.39518	1.2268	0.61841	1.1501	0.47645	0.95494	0.922605	0.813275	-0.066518	-0.116215	-0.298185	382480000	106870000	147240000	128370000	360580000	192930000	98365000	69286000	112590000	36563000	30215000	45814000	67538000	34222000	18213000	15103000	187420000	56070000	58569000	72778000	123850000	61975000	37008000	24865000
P35637-2;P35637;H3BPE7	RNA-binding protein FUS	FUS	19	16	15	12	16	16	14	FUS	0	323.31	1.3844	0.29858	1.4888	0.33073	1.347	0.27934	0.84149	0.909765	0.81317	-0.248982	-0.136434	-0.298371	62470000000	15856000000	24441000000	22173000000	133430000000	82701000000	29150000000	21575000000	33345000000	10022000000	8494500000	14829000000	102700000000	62073000000	21152000000	19477000000	68818000000	19994000000	22499000000	26325000000	74087000000	46764000000	15220000000	12103000000
Q01081;Q01081-2;M0QYK5;M0R2N4;Q01081-3;Q01081-4;Q8WU68-3;Q8WU68-2;Q8WU68;K7EJH3;K7EJM7;K7ERY8;K7EPL9	Splicing factor U2AF 35 kDa subunit	U2AF1	7	4	5	2	2	2	3	U2AF1	0	19.257	1.5327	0.3189	1.4813	0.4137	1.2875	0.33803	0.9258	0.9475	0.812765	-0.111228	-0.0778022	-0.29909	334690000	76912000	144360000	113410000	232260000	123210000	60188000	48867000	22091000	6190600	6083700	9816400	74015000	36375000	21814000	15826000	39639000	10864000	13294000	15481000	340820000	184760000	86112000	69952000
P11586;G3V2B8;F5H2F4;G3V3L6	C-1-tetrahydrofolate synthase, cytoplasmic;Methylenetetrahydrofolate dehydrogenase;Methenyltetrahydrofolate cyclohydrolase;Formyltetrahydrofolate synthetase;C-1-tetrahydrofolate synthase, cytoplasmic, N-terminally processed	MTHFD1	35	28	24	17	23	27	25	MTHFD1	0	119.16	1.2752	0.48628	1.1498	0.51195	1.1602	0.46496	0.88074	0.830875	0.81258	-0.183212	-0.267297	-0.299418	1967000000	512000000	772380000	682660000	1526900000	764570000	346240000	416120000	687430000	217990000	211700000	257730000	861360000	441020000	217130000	203210000	1965800000	616460000	622010000	727300000	1760800000	839580000	521890000	399330000
Q9Y230;B3KQ59;M0R0Y3;M0QXI6;M0R0Z0	RuvB-like 2	RUVBL2	11	8	5	10	3	7	6	RUVBL2	0	19.263	1.1306	0.4399	1.2853	0.45199	1.0621	0.56207	0.78525	0.868645	0.812085	-0.348776	-0.203161	-0.300297	274790000	66751000	120680000	87363000	185750000	82646000	55928000	47179000	205620000	73861000	52452000	79305000	33911000	13240000	13528000	7142600	77139000	24814000	23233000	29092000	104130000	46860000	28228000	29044000
Q96I51;F5H6C7;F5GX55;C9JWG9	Williams-Beuren syndrome chromosomal region 16 protein	WBSCR16	10	5	1	5	0	6	1	WBSCR16	0	10.787	0.84952	0	0.90612	0	0.81111	0	0.84952	0.90612	0.81111	-0.23528	-0.142226	-0.302031	324790000	101970000	73764000	149060000	8056600	3993600	1882000	2181100	105960000	41949000	24710000	39301000	0	0	0	0	76618000	28541000	22142000	25934000	8467600	4729000	1699600	2038900
B4DJP7;P62318;H3BT13	Small nuclear ribonucleoprotein Sm D3	SNRPD3	5	5	5	5	5	5	5	SNRPD3	0	164.01	1.4082	0.3103	1.6741	0.39772	1.2987	0.32234	0.85925	1.03591	0.81052	-0.21885	0.0508987	-0.30308	7493000000	1710500000	3514900000	2267600000	9317700000	5200700000	2448700000	1668400000	3046700000	845770000	779890000	1421000000	6957900000	3708900000	1719500000	1529500000	4844800000	1412800000	1651800000	1780300000	11401000000	6510200000	2777900000	2113000000
P05386	60S acidic ribosomal protein P1	RPLP1	3	3	1	2	1	2	1	RPLP1	0	47.925	1.4538	0.25832	1.4079	0.27156	1.3541	0.26647	0.85606	0.83973	0.810285	-0.224216	-0.252003	-0.303499	1437100000	363570000	558380000	515200000	1659200000	1011900000	409970000	237380000	50684000	16408000	12504000	21771000	279150000	158020000	68388000	52741000	111690000	32809000	32743000	46139000	357390000	220880000	76253000	60258000
Q8IVS2;Q8IVS2-2	Malonyl-CoA-acyl carrier protein transacylase, mitochondrial	MCAT	6	4	0	4	0	4	1	MCAT	0	14.502	0.81229	0	0.75633	0	0.81016	0	0.81229	0.75633	0.81016	-0.299933	-0.402912	-0.303721	79874000	29616000	21748000	28511000	0	0	0	0	44954000	19744000	9734200	15476000	0	0	0	0	63753000	25230000	12642000	25881000	9429200	5668500	1437700	2323000
P33992;B1AHB1;B1AHA9;B1AHB2;F8WFD7	DNA replication licensing factor MCM5	MCM5	24	19	9	14	7	18	13	MCM5	0	69.669	1.4249	0.57956	1.2124	0.47657	1.145	0.47414	1.00223	0.844485	0.80957	0.00321363	-0.243856	-0.304772	1026100000	286580000	416210000	323310000	279160000	136890000	52409000	89864000	416220000	136690000	116150000	163380000	130370000	59138000	33123000	38104000	1045300000	320900000	348060000	376300000	591370000	305060000	133110000	153190000
Q00839-2;Q00839;Q5RI18	Heterogeneous nuclear ribonucleoprotein U	HNRNPU	37	27	28	15	22	26	29	HNRNPU	0	323.31	1.4811	0.32889	1.6098	0.52547	1.2793	0.33874	0.904995	1.06763	0.80902	-0.144018	0.0944185	-0.305753	9045800000	1735800000	4899200000	2410800000	11321000000	6089900000	3252200000	1979200000	2405100000	692280000	563770000	1149000000	5277600000	2426700000	1532800000	1318200000	6733200000	1947300000	2282700000	2503300000	9770000000	5462500000	2325200000	1982300000
P36578;H3BTP7;H3BU31	60S ribosomal protein L4	RPL4	21	19	17	18	14	19	17	RPL4	0	198.93	1.4874	0.17987	1.4052	0.22016	1.3684	0.24914	0.833635	0.81268	0.80877	-0.262512	-0.299241	-0.306199	7185500000	1704700000	3111000000	2369800000	5581000000	3304400000	1615800000	660740000	3459500000	1079500000	832170000	1547800000	1523000000	905300000	408070000	209640000	4676500000	1346900000	1468000000	1861500000	2711300000	1658900000	627470000	424910000
Q06830;H7C3T4;Q13162	Peroxiredoxin-1	PRDX1	13	11	8	9	10	11	10	PRDX1	0	192.82	1.6517	0.24851	1.2883	0.20787	1.3307	0.28502	0.950105	0.748085	0.80786	-0.0738411	-0.418726	-0.307823	4102400000	854480000	1729800000	1518100000	1923100000	1210000000	430100000	282960000	1787100000	597160000	432480000	757440000	843540000	566960000	131800000	144770000	3026800000	903150000	921620000	1202100000	2386800000	1444500000	514280000	427990000
P46777;Q5T7N0	60S ribosomal protein L5	RPL5	12	11	9	10	9	10	11	RPL5	0	150.87	1.5746	0.15355	1.4813	0.21629	1.3744	0.24066	0.864075	0.848795	0.80753	-0.210772	-0.236512	-0.308412	4058500000	919290000	1694600000	1444600000	1061000000	569810000	302430000	188730000	1437600000	439720000	369370000	628470000	906460000	536450000	227840000	142170000	2202600000	623150000	706420000	873020000	1186700000	672260000	278290000	236140000
G3V203;J3QQ67;Q07020;H0YHA7;F8VWC5;F8VYV2;F8VUA6;F8VXR6	60S ribosomal protein L18	RPL18	8	7	8	7	8	8	8	RPL18	0	124.9	1.4536	0.20597	1.4901	0.2315	1.3459	0.26797	0.829785	0.8608	0.806935	-0.269191	-0.21625	-0.309476	5337900000	1384100000	2182900000	1770900000	2210300000	1259700000	644820000	305770000	2186000000	656510000	538970000	990540000	2097600000	1276100000	540480000	281030000	2602500000	740810000	842370000	1019400000	2458100000	1405400000	639330000	413400000
P17931;G3V3R6	Galectin-3;Galectin	LGALS3	7	6	6	4	6	6	7	LGALS3	0	74.395	1.362	0.45916	1.0985	0.40431	1.1454	0.46835	0.91058	0.751405	0.806875	-0.135142	-0.412337	-0.309583	1049200000	264820000	424640000	359730000	507780000	233910000	147480000	126390000	356010000	91369000	163910000	100730000	349180000	158520000	124100000	66563000	456340000	141040000	154290000	161010000	652560000	295790000	202700000	154060000
B7WPG3;D6W592;Q5JB52;Q8WVV9-4;Q8WVV9;H7C464;C9JJZ7;H7BXH8;C9IYN3;Q8WVV9-3;Q8WVV9-2;H7C0J6	Heterogeneous nuclear ribonucleoprotein L-like	HNRPLL;HNRNPLL	4	0	2	2	1	2	1	HNRPLL;HNRNPLL	0.0030793	3.5915	0	0	1.0964	0	1.2885	0.32461	0	1.0964	0.806555	#NUM!	0.132774	-0.310155	0	0	0	0	24879000	20232000	3099500	1548000	21283000	7753200	5597100	7932600	5513300	2315800	1920700	1276900	17450000	5377600	5248000	6824700	24976000	13002000	7000800	4972900
Q7Z350	0	DKFZp686L0695	14	7	0	8	1	10	6	DKFZp686L0695	0	17.572	1.5614	0	1.3168	0	1.2907	0.32124	1.5614	1.3168	0.80597	0.64284	0.397036	-0.311202	189740000	45810000	76484000	67446000	0	0	0	0	132220000	43365000	28587000	60270000	39717000	15878000	16163000	7676300	232150000	65668000	71151000	95332000	86118000	46937000	20336000	18844000
P06733;P06733-2;K7EM90;E5RI09;E5RG95;K7EPM1;K7EKN2;E5RGZ4	Alpha-enolase;Enolase	ENO1	13	11	6	8	4	7	5	ENO1	0	53.502	0.99389	0.57137	1.0691	0.38081	1.0513	0.55969	0.78263	0.724955	0.805495	-0.353598	-0.464037	-0.312052	1093400000	398420000	314080000	380920000	223060000	117310000	37634000	68123000	526390000	191180000	135440000	199770000	143240000	83549000	26863000	32831000	484190000	169670000	147080000	167440000	182410000	96021000	33248000	53145000
H7BY10;K7EJV9;K7ERT8;A8MUS3;P62750;K7EMA7	60S ribosomal protein L23a	RPL23A	9	7	8	7	9	7	7	RPL23A	0	85.178	1.5165	0.23193	1.3415	0.26816	1.2849	0.32573	0.874215	0.80483	0.805315	-0.19394	-0.313244	-0.312375	3745600000	897520000	1507800000	1340300000	3246800000	1899100000	867280000	480410000	1802900000	579210000	454180000	769460000	2961000000	1737100000	732050000	491790000	2370300000	719570000	732390000	918360000	3164400000	1871800000	684530000	608060000
P38646;D6RJI2;H0YBG6;D6RA73;H0Y8S0	Stress-70 protein, mitochondrial	HSPA9	40	30	33	26	25	29	34	HSPA9	0	323.31	1.4115	0.58175	1.2402	0.58397	1.2379	0.37125	0.996625	0.912085	0.804575	-0.00487733	-0.13276	-0.313701	24317000000	5813600000	10178000000	8325800000	29344000000	16312000000	4764900000	8267700000	17183000000	5562800000	4776000000	6843800000	12820000000	6044600000	3197100000	3578000000	23260000000	7043300000	7519200000	8697900000	27280000000	14901000000	6820100000	5558500000
P55795	Heterogeneous nuclear ribonucleoprotein H2;Heterogeneous nuclear ribonucleoprotein H2, N-terminally processed	HNRNPH2	18	14	15	16	14	15	14	HNRNPH2	0	235.95	1.6636	0.39148	1.2481	0.48753	1.2434	0.36551	1.02754	0.867815	0.804455	0.0391946	-0.204541	-0.313916	9283200000	2320600000	3384900000	3577700000	5572800000	3077800000	1241300000	1253700000	4860800000	1507300000	1461400000	1892100000	2908400000	1426100000	765620000	716740000	6780900000	2052600000	2361000000	2367300000	3865400000	2078900000	994200000	792340000
Q96I25;Q5W010;Q5W011;Q5W012;H0Y6J6	Splicing factor 45	RBM17	10	9	6	6	4	6	5	RBM17	0	15.415	1.7762	0.30235	1.573	0.28993	1.3004	0.30739	1.03927	0.931465	0.803895	0.0555775	-0.102427	-0.314921	320150000	61769000	150880000	107500000	116310000	62941000	28607000	24760000	113550000	33353000	26189000	54012000	82693000	45824000	22121000	14747000	126360000	37911000	40429000	48019000	86979000	50344000	18814000	17821000
P19388	DNA-directed RNA polymerases I, II, and III subunit RPABC1	POLR2E	5	2	2	1	2	2	2	POLR2E	0	7.1991	1.5343	0.24199	0	0.24491	1.2193	0.38563	0.888145	0.24491	0.802465	-0.171133	-2.02968	-0.31749	87225000	17579000	42419000	27228000	23321000	13631000	6173200	3517200	16981000	5021100	5160500	6799500	23760000	13636000	6956700	3167300	70787000	19418000	27328000	24041000	60785000	32029000	15638000	13118000
Q15366-3;Q15366-6;Q15366-2;Q15366;B4DLC0;H3BSS4	Poly(rC)-binding protein 2	PCBP2	16	14	11	11	7	15	10	PCBP2	0	198.24	1.3189	0.45711	1.2633	0.46203	1.1605	0.44421	0.888005	0.862665	0.802355	-0.17136	-0.213128	-0.317687	5206400000	1360000000	2044100000	1802300000	1953500000	1005600000	438570000	509400000	2286400000	762770000	602220000	921440000	1155700000	554110000	291630000	309940000	2887300000	926400000	930980000	1029900000	1848200000	940350000	446580000	461230000
O95429-2;O95429	BAG family molecular chaperone regulator 4	BAG4	3	2	1	2	0	2	2	BAG4	0.0030349	3.4229	1.4687	0	1.7771	0	1.1758	0.42873	1.4687	1.7771	0.802265	0.55454	0.829525	-0.317849	49601000	11884000	20048000	17669000	24132000	12585000	6971400	4574900	18122000	4736300	6011200	7374700	0	0	0	0	56613000	18954000	15758000	21902000	51159000	25700000	14101000	11358000
P48047;H7C0C1;H7C086;H7C068	ATP synthase subunit O, mitochondrial	ATP5O	6	6	4	5	4	5	4	ATP5O	0	48.133	1.2521	0.56524	0.93898	0.57523	0.86654	0.73783	0.90867	0.757105	0.802185	-0.138172	-0.401435	-0.317993	582280000	152300000	164440000	265550000	148920000	69776000	39823000	39316000	187590000	66525000	45829000	75232000	139620000	45572000	60472000	33575000	207940000	65684000	52553000	89701000	177110000	82050000	39560000	55496000
P05388;F8VWS0;Q3B7A4;F8VU65;F8VPE8;G3V210;F8VW21;F8VQY6;F8VRK7;F8VZS0;Q8NHW5;F8VS58;F8VWV4;F8W1K8	60S acidic ribosomal protein P0;60S acidic ribosomal protein P0-like	RPLP0;RPLP0P6	13	13	9	11	9	11	12	RPLP0;RPLP0P6	0	218.73	1.4507	0.20331	1.4089	0.22013	1.3578	0.24466	0.827005	0.814515	0.80123	-0.274032	-0.295987	-0.319712	7103100000	1953000000	2690900000	2459200000	2163500000	1333200000	534340000	296040000	3851800000	1508800000	834340000	1508700000	1229900000	744360000	281860000	203660000	3996000000	1522700000	1102800000	1370400000	2001900000	1259300000	442980000	299660000
O60506-3;O60506-4;O60506;O60506-2;O60506-5;F6UXX1;H0YAA0	Heterogeneous nuclear ribonucleoprotein Q	SYNCRIP	26	22	20	21	18	22	22	SYNCRIP	0	216.69	1.3148	0.43185	1.2361	0.54705	1.1033	0.49816	0.873325	0.891575	0.80073	-0.195409	-0.165572	-0.320612	7327400000	1852200000	3081100000	2394100000	6012300000	2997100000	1530500000	1484700000	3624700000	1221700000	926730000	1476300000	3043800000	1383400000	859770000	800570000	4699400000	1517700000	1468300000	1713400000	4639300000	2321200000	1167900000	1150200000
Q9HCJ0;G3XAB8;Q9HCJ0-2;K7ELY5;K7EKN9	Trinucleotide repeat-containing gene 6C protein	TNRC6C	16	12	6	2	3	14	6	TNRC6C	0	48.853	1.4613	0.27393	1.1829	0.22239	1.3601	0.24119	0.867615	0.702645	0.800645	-0.204873	-0.509132	-0.320765	397250000	100300000	151650000	145290000	88332000	49065000	24759000	14508000	24428000	7914200	7047200	9466300	26601000	13677000	7918000	5006000	617520000	199440000	170760000	247320000	76123000	46578000	13970000	15575000
E7EPB3;P50914	60S ribosomal protein L14	RPL14	4	4	3	4	3	4	3	RPL14	0	43.102	1.4185	0.18496	1.4456	0.20783	1.3569	0.24379	0.80173	0.826715	0.800345	-0.318812	-0.274538	-0.321306	2198700000	535690000	885240000	777760000	1510300000	902210000	408770000	199350000	300740000	94058000	74275000	132410000	1014700000	607660000	245670000	161320000	1108300000	323080000	348860000	436310000	898790000	540500000	218870000	139420000
Q9Y3U8;J3QSB5;J3KTD3	60S ribosomal protein L36	RPL36	5	5	5	3	4	4	4	RPL36	0	48.813	1.5086	0.16309	1.4617	0.20122	1.3823	0.21833	0.835845	0.83146	0.800315	-0.258693	-0.266281	-0.32136	958620000	220330000	401620000	336670000	681230000	385560000	196180000	99489000	210920000	67727000	49540000	93651000	438120000	247730000	118870000	71511000	456090000	137650000	137980000	180460000	653970000	392740000	159900000	101320000
Q6UB35;H0Y327;Q6UB35-2;Q5JYA3;Q5JYA5;Q5JYA4;Q5JYA8;Q4VXM0;Q4VXM1;Q4VXV2	Monofunctional C1-tetrahydrofolate synthase, mitochondrial	MTHFD1L	16	11	7	2	4	13	10	MTHFD1L	0	20.108	1.3238	0.66189	1.1825	0.41263	1.0185	0.58152	0.992845	0.797565	0.80001	-0.0103596	-0.326326	-0.32191	338770000	108550000	123730000	106490000	161540000	74413000	29538000	57590000	32791000	12485000	9141900	11164000	37110000	17584000	10624000	8902300	378220000	136290000	107840000	134090000	215380000	95391000	60372000	59619000
Q8NET4;E5RKA1	Retrotransposon gag domain-containing protein 1	RGAG1	5	2	0	1	0	3	2	RGAG1	0.020484	1.9075	0	0	0	0	0.79965	0	0	0	0.79965	#NUM!	#NUM!	-0.322559	51976000	2513100	5533900	43929000	0	0	0	0	0	0	0	0	0	0	0	0	135790000	33362000	45399000	57032000	0	0	0	0
P25205;B4DWW4;J3KQ69	DNA replication licensing factor MCM3	MCM3	17	14	8	3	3	11	10	MCM3	0	44.516	1.3485	0.45969	1.2465	0.39541	1.1955	0.40324	0.904095	0.820955	0.79937	-0.145454	-0.284625	-0.323065	558890000	136780000	222020000	200100000	275380000	139420000	59787000	76167000	136040000	43686000	38357000	53993000	93096000	46813000	22269000	24015000	477200000	140240000	154290000	182670000	197900000	103200000	45458000	49239000
Q15717;B4DVB8;M0QZR9;M0R055	ELAV-like protein 1	ELAVL1	14	10	12	9	9	10	12	ELAVL1	0	134.16	1.273	0.46405	1.3026	0.7447	1.1476	0.45051	0.868525	1.02365	0.799055	-0.203361	0.0337225	-0.323633	2337200000	650720000	994730000	691710000	1940800000	993760000	483960000	463090000	994100000	345280000	235920000	412910000	1407000000	563510000	387360000	456130000	1688000000	539870000	516000000	632100000	1673100000	864550000	389030000	419520000
Q7Z451;P63010;P63010-2;K7EJT8;Q10567-4;Q10567-3;Q10567-2;Q10567;C9J1E7;K7EN71;K7ERB2;K7EJ01;H7C034	AP-2 complex subunit beta	AP2B1	17	13	1	3	0	10	4	AP2B1	0	33.6	1.3523	0	1.3936	0	1.2393	0.35524	1.3523	1.3936	0.79727	0.435415	0.478817	-0.32686	310620000	77540000	130800000	102280000	20146000	9873100	3889600	6383000	75665000	25290000	19410000	30964000	0	0	0	0	277910000	75774000	74448000	127680000	62218000	30681000	18747000	12791000
P62917;E9PKU4;E9PKZ0;G3V1A1;E9PP36	60S ribosomal protein L8	RPL8	12	7	10	4	6	4	6	RPL8	0	101.4	1.4238	0.23612	1.4012	0.25668	1.3313	0.26316	0.82996	0.82894	0.79723	-0.268886	-0.27066	-0.326932	2181900000	549870000	887240000	744790000	1716300000	954950000	507510000	253820000	608180000	197890000	144340000	265960000	1135200000	652690000	302080000	180410000	1131000000	323820000	364960000	442250000	1121700000	670310000	262500000	188890000
C9J9W2;Q14847;Q14847-2;B4DGQ0;K7ESD6;F6S2S5;J3KSN1	LIM and SH3 domain protein 1	LASP1	3	1	1	2	1	2	1	LASP1	0.0030008	3.3232	0	0.7759	1.2016	0	1.0999	0.49349	0.7759	1.2016	0.796695	-0.366057	0.264957	-0.327901	46582000	10033000	20233000	16316000	88751000	36592000	23117000	29041000	37596000	12182000	10876000	14537000	4379100	0	4379100	0	83734000	31338000	24688000	27708000	69268000	32441000	21478000	15349000
P40937-2;P40937;F8W9B4;E9PEP3;F5H5S0;C9JH72;F5H304;F5H0U6	Replication factor C subunit 5	RFC5	5	4	2	2	2	2	4	RFC5	0.00099404	6.9887	1.4597	0.40691	1.3029	0.44021	1.1955	0.39769	0.933305	0.871555	0.796595	-0.0995795	-0.198336	-0.328082	70402000	15576000	29414000	25412000	33434000	18372000	7081900	7980300	23402000	7754700	6034600	9612300	23190000	10991000	7309200	4889200	30932000	9850800	9307700	11774000	59137000	30927000	13910000	14300000
F8VZJ2;F8W0W4;H0YHX9;Q13765;Q13765-2;E9PAV3;F8W1N5;F8VNW4;F8VZ58	Nascent polypeptide-associated complex subunit alpha;Nascent polypeptide-associated complex subunit alpha, muscle-specific form	NACA	4	2	4	2	3	2	3	NACA	0	22.786	1.1661	0.27257	1.1949	0.35106	1.1178	0.47517	0.719335	0.77298	0.796485	-0.475264	-0.371497	-0.328281	40607000	13529000	15523000	11555000	116580000	71582000	20535000	24464000	17531000	5847200	4105600	7577900	105810000	59735000	22095000	23979000	31714000	10265000	9063800	12385000	144330000	69982000	37702000	36642000
P09234;Q5TAL2	U1 small nuclear ribonucleoprotein C	SNRPC	3	2	3	2	2	2	2	SNRPC	0	33.993	1.4113	0.2904	1.7536	0.37494	1.2785	0.31427	0.85085	1.06427	0.796385	-0.233023	0.0898642	-0.328462	856850000	185530000	403690000	267640000	694880000	405800000	176820000	112260000	270560000	72310000	69314000	128940000	756070000	402470000	183030000	170570000	506340000	150810000	174650000	180880000	1461800000	835840000	356620000	269310000
P21912	Succinate dehydrogenase [ubiquinone] iron-sulfur subunit, mitochondrial	SDHB	6	6	3	3	0	2	2	SDHB	0	9.6379	1.482	0.63996	1.28	0	1.3005	0.29182	1.06098	1.28	0.79616	0.0853975	0.356144	-0.32887	167570000	39521000	72366000	55686000	69612000	28001000	20359000	21252000	46122000	14134000	14294000	17693000	0	0	0	0	49690000	14161000	15351000	20179000	26353000	12623000	7521600	6208500
P62314;J3QLI9	Small nuclear ribonucleoprotein Sm D1	SNRPD1	6	5	5	4	6	5	6	SNRPD1	0	105.6	1.4267	0.29758	1.6235	0.36072	1.2501	0.34179	0.86214	0.99211	0.795945	-0.214006	-0.011428	-0.329259	4283800000	889770000	2032000000	1362000000	5343500000	2991700000	1399300000	952500000	1845900000	497310000	467940000	880620000	5175800000	2738400000	1151300000	1286100000	2973100000	863120000	1028900000	1081100000	6600400000	3743500000	1521900000	1334900000
P78371;F5GWF6;P78371-2;F8VQ14	T-complex protein 1 subunit beta	CCT2	13	9	8	9	5	7	5	CCT2	0	58.413	1.3696	0.59613	1.138	0.54429	1.0937	0.49643	0.982865	0.841145	0.795065	-0.0249348	-0.249574	-0.330855	463630000	118750000	177500000	167390000	371920000	113760000	75332000	182830000	270720000	102280000	59904000	108540000	81829000	34354000	26831000	20644000	509760000	154760000	155080000	199920000	330910000	69279000	128790000	132840000
P51991-2	Heterogeneous nuclear ribonucleoprotein A3	HNRNPA3	18	16	15	10	11	15	13	HNRNPA3	0	79.688	1.6487	0.35595	1.3381	0.45495	1.3157	0.27283	1.00232	0.896525	0.794265	0.00335037	-0.157584	-0.332308	558690000	117360000	254550000	186790000	1008300000	614800000	183670000	209790000	52541000	15973000	12629000	23939000	1140900000	597220000	267320000	276410000	244900000	73812000	75944000	95141000	687530000	425430000	131600000	130500000
D3YTB1;F8W727;P62910;D3YTI8	60S ribosomal protein L32	RPL32	8	6	8	5	7	5	6	RPL32	0	40.868	1.4149	0.20044	1.415	0.21858	1.3173	0.26854	0.80767	0.81679	0.79292	-0.308162	-0.291963	-0.334753	1935100000	479720000	802420000	652990000	780700000	450110000	230640000	99946000	674560000	211030000	171570000	291950000	530500000	303370000	136390000	90745000	912210000	280920000	274270000	357020000	706070000	412590000	165890000	127590000
C9JXB8;C9JNW5;P83731	60S ribosomal protein L24	RPL24	5	4	4	5	4	4	5	RPL24	0	56.683	1.3813	0.26311	1.3755	0.28651	1.2759	0.30942	0.822205	0.831005	0.79266	-0.28243	-0.267071	-0.335226	2619400000	649200000	1055500000	914670000	1952600000	1100500000	557720000	294390000	1043400000	361350000	269110000	412960000	1584200000	912270000	410940000	260980000	1553700000	466290000	496450000	590960000	1764200000	1018700000	444030000	301470000
P42704;B8ZZ38;C9JCA9;H7C3W8	Leucine-rich PPR motif-containing protein, mitochondrial	LRPPRC	57	32	13	14	13	53	9	LRPPRC	0	139.38	0.87821	0.3893	1.0912	0.36607	1.171	0.41336	0.633755	0.728635	0.79218	-0.658003	-0.456732	-0.3361	1882500000	584840000	617320000	680290000	303200000	149280000	65310000	88604000	268700000	87439000	76112000	105140000	183310000	86755000	57897000	38662000	2987900000	989910000	779090000	1218900000	127860000	63785000	31047000	33031000
P31942-2;P31942;P31942-3;B4DHY1;P31942-4;P31942-6;P31942-5	Heterogeneous nuclear ribonucleoprotein H3	HNRNPH3	17	14	14	13	14	13	14	HNRNPH3	0	323.31	1.3029	0.55036	1.3277	0.68303	1.2	0.38408	0.92663	1.00537	0.79204	-0.109935	0.00771937	-0.336355	14505000000	3590000000	6358900000	4555600000	14122000000	7084400000	3208700000	3828700000	6264700000	2039900000	1569200000	2655500000	9576700000	4185900000	2453200000	2937600000	8288700000	2502800000	2881900000	2903900000	8822900000	4644100000	2383000000	1795700000
O75616;J3QSB2;J3QRV9;O75616-2;J3QT61;K7EQJ8	GTPase Era, mitochondrial	ERAL1	8	8	3	7	2	8	4	ERAL1	0	33.392	1.2894	0.28872	1.3124	0.34421	1.2401	0.33984	0.78906	0.828305	0.78997	-0.341793	-0.271766	-0.34013	737430000	205990000	277760000	253680000	58982000	32073000	13744000	13164000	316790000	112230000	74982000	129580000	49792000	25299000	13401000	11091000	578120000	195990000	149540000	232590000	142620000	82520000	27443000	32660000
F5H365;Q15436;F5H6C4;B3KXI2;G3V4V1;G3V1W4;G3V3G5;G3V2R6;G3V5X8;G3V4Q2;G3V5K1	Protein transport protein Sec23A	SEC23A	32	31	26	25	21	29	26	SEC23A	0	323.31	1.5881	0.23796	1.185	0.27245	1.281	0.29775	0.91303	0.728725	0.789375	-0.131266	-0.456554	-0.341217	18618000000	3743900000	9079700000	5794100000	6219700000	3537700000	1843900000	838040000	8564600000	2773100000	2498700000	3292700000	2743000000	1568200000	708280000	466550000	16629000000	4735900000	5642600000	6250000000	7438900000	4084100000	2070800000	1284000000
P52597	Heterogeneous nuclear ribonucleoprotein F;Heterogeneous nuclear ribonucleoprotein F, N-terminally processed	HNRNPF	19	17	14	13	13	17	11	HNRNPF	0	296.24	1.399	0.40452	1.1989	0.44939	1.1329	0.44518	0.90176	0.824145	0.78904	-0.149185	-0.27903	-0.34183	6649000000	1560900000	2879200000	2209000000	4407200000	1509600000	1608500000	1289100000	2293700000	732630000	667310000	893760000	1165100000	574300000	323560000	267260000	3766200000	1247400000	1063600000	1455200000	3102700000	1427000000	875290000	800430000
Q9BUF5;K7ESM5;K7EL29;K7ESQ3;K7EQT3;K7EJ64;K7ERA8;K7EJZ4;K7EN98;K7EPE5;K7ES63;K7EK43	Tubulin beta-6 chain	TUBB6	25	25	22	23	20	23	19	TUBB6	0	169.84	1.1909	0.57163	1.1245	0.62938	0.96803	0.60745	0.881265	0.87694	0.78774	-0.182352	-0.18945	-0.344209	5513000000	1504700000	2241000000	1767400000	5630500000	2438600000	1622300000	1569600000	3695600000	1259800000	1025500000	1410400000	1785400000	730370000	562380000	492680000	3263200000	1117100000	1000300000	1145800000	1633400000	703090000	465370000	464920000
P23258;Q9NRH3;K7EKE5;K7EIS0	Tubulin gamma-1 chain;Tubulin gamma-2 chain;Tubulin gamma chain	TUBG1;TUBG2	9	9	5	5	2	6	3	TUBG1;TUBG2	0	23.159	1.3198	0.36485	1.0482	0.24521	1.2589	0.31634	0.842325	0.646705	0.78762	-0.247551	-0.62882	-0.344428	351470000	86708000	147950000	116820000	111300000	53000000	32410000	25889000	99622000	34819000	28511000	36292000	24674000	13018000	7290600	4365400	108140000	31838000	33871000	42427000	79978000	39037000	22398000	18544000
A6NC17;P56192;B3KVK7;H0YIP0;H0YHV5;H0YIC2;H0YHL6;H0YI94;H0YI27	Methionine--tRNA ligase, cytoplasmic	MARS	7	4	1	3	1	4	4	MARS	0.00086133	4.9247	1.28	0	1.4022	0	1.1279	0.4472	1.28	1.4022	0.78755	0.356144	0.487692	-0.344557	72402000	19093000	26828000	26481000	62647000	11565000	3681200	47401000	44902000	15919000	10435000	18548000	10543000	5618000	2933900	1990800	104560000	34346000	32560000	37658000	78506000	37860000	18288000	22359000
P18124;A8MUD9;C9JIJ5;C9JZ88	60S ribosomal protein L7	RPL7	18	16	16	12	13	12	16	RPL7	0	323.31	1.4304	0.19121	1.4891	0.21372	1.331	0.24273	0.810805	0.85141	0.786865	-0.302573	-0.232074	-0.345812	7635500000	1681600000	3496600000	2457300000	3849400000	2234800000	1140200000	474460000	2316500000	702000000	617040000	997460000	3037400000	1845200000	789680000	402570000	3104600000	882260000	1003900000	1218500000	4072700000	2435700000	988800000	648180000
Q9NPE2	Neugrin	NGRN	3	2	1	3	1	3	0	NGRN	0	10.26	1.0635	0	0.88505	0	0.7865	0	1.0635	0.88505	0.7865	0.08882	-0.176169	-0.346481	82596000	23789000	33239000	25568000	15699000	8993000	2863100	3842500	74039000	29278000	17543000	27219000	7575300	4596700	1776000	1202600	61765000	25896000	12990000	22879000	0	0	0	0
H7C2Z6;H7BXD5;P28676	Grancalcin	GCA	4	3	1	1	0	2	0	GCA	0.040115	1.5286	1.3675	0	0	0	0.78642	0	1.3675	0	0.78642	0.451541	#NUM!	-0.346628	43468000	8693500	20742000	14032000	14302000	10303000	2802500	1196400	10157000	4058100	1752700	4346300	0	0	0	0	24456000	9024400	9056800	6375000	0	0	0	0
P40938;P40938-2	Replication factor C subunit 3	RFC3	9	4	3	4	2	5	4	RFC3	0	9.2714	1.6688	0.39808	1.2937	0.45258	1.2845	0.28585	1.03344	0.87314	0.785175	0.0474546	-0.195715	-0.348914	112920000	27182000	46621000	39115000	35218000	26166000	5267900	3784100	61163000	20896000	16709000	23559000	10334000	5100900	3219600	2013100	81384000	24155000	26806000	30423000	47976000	24882000	13944000	9149700
P19525-2;P19525;F8WBH4;C9JZT2	Interferon-induced, double-stranded RNA-activated protein kinase	EIF2AK2	8	4	1	1	3	7	3	EIF2AK2	0	18.038	0.94084	0	0	0.23393	1.2139	0.3553	0.94084	0.23393	0.7846	-0.0879787	-2.09585	-0.349971	59939000	19984000	20297000	19659000	12461000	5600800	4708300	2152200	5967500	2282100	1530900	2154400	15613000	7843000	5109200	2661100	136310000	43485000	40381000	52444000	22134000	12038000	5455700	4640200
P68104;Q5VTE0;A6PW80;Q5JR01	Elongation factor 1-alpha 1;Putative elongation factor 1-alpha-like 3	EEF1A1;EEF1A1P5	18	17	12	12	9	15	9	EEF1A1;EEF1A1P5	0	210.37	1.3335	0.57093	1.1963	0.57661	1.0887	0.47958	0.952215	0.886455	0.78414	-0.0706407	-0.173881	-0.350817	13559000000	3305400000	5978000000	4275900000	9421100000	4556400000	2311400000	2553300000	6308400000	2183000000	1588700000	2536600000	3402200000	1628800000	805920000	967540000	8247300000	2702400000	2667600000	2877300000	6352900000	3222600000	1640700000	1489500000
P46776;E9PJD9;E9PLL6;E9PLX7	60S ribosomal protein L27a	RPL27A	5	4	4	4	5	4	5	RPL27A	0	46.508	1.4774	0.23672	1.426	0.26081	1.2922	0.27572	0.85706	0.843405	0.78396	-0.222532	-0.245703	-0.351148	2428600000	580410000	994610000	853530000	1419900000	854600000	400850000	164450000	1204900000	368440000	311470000	525020000	1187200000	701840000	321570000	163770000	1974500000	593140000	607150000	774260000	1804300000	1107800000	412040000	284390000
P41252;J3KR24;Q5TCC4;Q5TCD1;Q5TCC5;Q5TCC6	Isoleucine--tRNA ligase, cytoplasmic	IARS	16	10	4	1	3	14	4	IARS	0	21.593	0.93088	0.4876	0	0.55028	1.1347	0.43289	0.70924	0.55028	0.783795	-0.495654	-0.861762	-0.351452	188080000	64259000	70704000	53118000	54371000	25102000	15799000	13470000	5271100	1248700	1395800	2626700	27042000	11891000	7654700	7496900	351610000	130410000	107070000	114130000	39414000	18924000	10215000	10275000
Q9BYD1;E5RJI7;H0YAX3;E5RFI2	39S ribosomal protein L13, mitochondrial	MRPL13	8	8	3	2	1	5	3	MRPL13	0	15.002	1.1678	0.53249	1.2894	0	1.1907	0.37621	0.850145	1.2894	0.783455	-0.234219	0.3667	-0.352078	226370000	71644000	78573000	76153000	40206000	14565000	15810000	9831100	36534000	9661900	13615000	13257000	13357000	6895700	4148900	2312700	108120000	35182000	36586000	36357000	68504000	27395000	26983000	14125000
P82933;H7BZC4	28S ribosomal protein S9, mitochondrial	MRPS9	14	10	9	11	3	10	6	MRPS9	0	34.736	1.1728	0.32099	1.2808	0.30239	1.2449	0.32126	0.746895	0.791595	0.78308	-0.421023	-0.337166	-0.352768	1089600000	317990000	395030000	376580000	204350000	116590000	46059000	41700000	440900000	145360000	109710000	185830000	28592000	14798000	7467900	6326400	529140000	177380000	144660000	207090000	116310000	65152000	26055000	25107000
P21796;C9JI87	Voltage-dependent anion-selective channel protein 1	VDAC1	3	1	1	0	1	0	2	VDAC1	0.011834	2.2432	0	0	0	0	0	0.78269	0	0	0.78269	#NUM!	#NUM!	-0.353487	14021000	4851100	5271900	3898200	6820700	3105000	1667700	2048000	0	0	0	0	4250200	1350100	1854200	1045900	0	0	0	0	56041000	24849000	10196000	20996000
J3KTL2;Q07955;Q07955-3;Q07955-2;J3KSR8;J3QQV5;J3KSW7	Serine/arginine-rich splicing factor 1	SRSF1	15	11	12	9	12	10	12	SRSF1	0	80.849	1.3309	0.24777	1.4087	0.35424	1.1605	0.4044	0.789335	0.88147	0.78245	-0.34129	-0.182017	-0.35393	1226500000	330490000	521170000	374800000	1659500000	949410000	446290000	263790000	717570000	222460000	182750000	312360000	1165900000	580660000	365140000	220140000	794900000	253690000	253680000	287530000	1822300000	944410000	416830000	461020000
P18085;C9JPM4;C9JAK5;F5H0C7;F5H1V1;F5H6T5;F8WCJ5;F8WDB3	ADP-ribosylation factor 4	ARF4	6	6	5	4	4	5	3	ARF4	0	13.704	1.1094	0.85069	1.3056	0.59931	0.97583	0.58857	0.980045	0.952455	0.7822	-0.0290801	-0.0702772	-0.354391	208110000	67223000	68712000	72175000	168790000	69566000	28449000	70774000	98461000	29772000	26527000	42162000	197410000	95410000	47633000	54366000	111680000	36417000	26924000	48342000	136200000	57654000	30840000	47705000
P62424;Q5T8U3	60S ribosomal protein L7a	RPL7A	17	14	16	14	14	14	15	RPL7A	0	216.05	1.4275	0.19918	1.4473	0.21923	1.3284	0.2359	0.81334	0.833265	0.78215	-0.29807	-0.263153	-0.354483	5063400000	1367200000	2076600000	1619600000	2770900000	1633600000	789730000	347550000	1986300000	593760000	473740000	918790000	2236900000	1318100000	596370000	322430000	2462600000	691890000	772620000	998070000	2931600000	1661100000	675580000	594900000
F8W181;Q02878;F8VZ45;F8VR69;F8VZA3;F8VWR1	60S ribosomal protein L6	RPL6	17	15	16	11	12	15	14	RPL6	0	195.13	1.4537	0.19657	1.4181	0.19477	1.3318	0.23239	0.825135	0.806435	0.782095	-0.277298	-0.31037	-0.354584	4675100000	1127200000	1960100000	1587800000	4186400000	2406000000	1312100000	468290000	1296000000	417800000	315210000	562970000	2418800000	1502000000	604780000	311960000	1939300000	578020000	598240000	763070000	2390600000	1484300000	566350000	339900000
P17844;J3KTA4;B4DLW8;J3QRQ7;J3QSF1;J3KRZ1;J3KRX8;J3QR02;J3QRN5;J3QS79;J3QKN9;J3QLG9;J3QR62	Probable ATP-dependent RNA helicase DDX5	DDX5	39	34	35	35	28	35	32	DDX5	0	323.31	1.4849	0.16961	1.2509	0.24864	1.3591	0.20495	0.827255	0.74977	0.782025	-0.273596	-0.41548	-0.354713	38292000000	10177000000	13037000000	15078000000	11850000000	7635800000	2511800000	1702300000	33367000000	10861000000	8842400000	13663000000	9062000000	5492800000	2024400000	1544800000	45524000000	13715000000	12880000000	18928000000	12165000000	8064100000	1941100000	2159600000
Q14157;Q14157-5;F8W726;Q14157-4;Q14157-1;Q14157-3;Q5VU77;Q5VU79;Q5VU78;Q5VU81;Q5VU80;H0Y5H6;H7C2T8	Ubiquitin-associated protein 2-like	UBAP2L	15	8	10	3	6	13	5	UBAP2L	0	42.664	1.4064	0.4251	1.3919	0.46377	1.1736	0.3902	0.91575	0.927835	0.7819	-0.126974	-0.10806	-0.354944	618620000	143950000	195360000	279310000	313350000	160920000	73688000	78745000	60602000	20603000	12535000	27464000	133850000	68280000	32759000	32809000	1300300000	404950000	370020000	525360000	79635000	37885000	22403000	19348000
P51571;H7C1C6;A6NLM8	Translocon-associated protein subunit delta	SSR4	4	4	3	3	3	3	3	SSR4	0	7.8503	1.3393	0.43153	1.4511	0.49898	1.1567	0.40655	0.885415	0.97504	0.781625	-0.175574	-0.0364667	-0.355451	161700000	39795000	66543000	55361000	86002000	41743000	23107000	21153000	33571000	11111000	8663600	13797000	77618000	35704000	21200000	20714000	50076000	15509000	14530000	20036000	283720000	209410000	37809000	36499000
P62829;J3KTJ3;J3KT29;C9JD32;B9ZVP7;J3QQT9	60S ribosomal protein L23	RPL23	8	7	5	4	8	7	6	RPL23	0	84.8	1.2117	0.27161	1.3401	0.34144	1.1778	0.38532	0.741655	0.84077	0.78156	-0.43118	-0.250217	-0.355571	4156200000	1138500000	1605800000	1411800000	1262800000	668800000	382430000	211540000	1448400000	455190000	374780000	618450000	1240400000	641230000	344590000	254530000	2366500000	718320000	733120000	915100000	2228800000	1201600000	533120000	494080000
P42677;Q5T4L4	40S ribosomal protein S27	RPS27	5	4	5	4	5	4	5	RPS27	0	20.276	1.3152	0.41471	1.2796	0.44486	1.1446	0.41842	0.864955	0.86223	0.78151	-0.209303	-0.213855	-0.355664	1261900000	333050000	448200000	480660000	525600000	269320000	144130000	112150000	837910000	280620000	200670000	356620000	495120000	243210000	126720000	125190000	1098000000	311350000	290000000	496660000	854330000	428190000	214900000	211240000
O75340-2;O75340;H0Y9X3	Programmed cell death protein 6	PDCD6	4	4	3	2	2	3	2	PDCD6	0	21.242	1.4061	0.26562	1.3936	0.32467	1.2649	0.298	0.83586	0.859135	0.78145	-0.258667	-0.219043	-0.355775	297810000	66842000	141350000	89619000	123980000	61098000	46264000	16622000	16539000	5008500	5427900	6102700	50509000	17414000	22851000	10244000	51022000	13054000	18001000	19966000	121800000	52048000	50120000	19629000
P36639;P36639-4;P36639-3;P36639-2;C9J361	7,8-dihydro-8-oxoguanine triphosphatase	NUDT1	5	2	3	1	3	2	2	NUDT1	0	9.5649	0.58848	1.2763	0	0.78895	0.75406	0.80749	0.93239	0.78895	0.780775	-0.100995	-0.341994	-0.357021	137590000	58396000	45317000	33877000	134900000	52630000	21775000	60495000	43991000	16651000	13337000	14002000	98499000	40988000	28788000	28724000	226920000	89918000	66456000	70549000	145780000	61825000	36492000	47467000
Q5QPL9;Q9UKM9-2;Q9UKM9;Q5QPM1;Q5QPM0;Q5QPM2	RNA-binding protein Raly	RALY	10	4	8	4	9	5	6	RALY	0	41.34	1.1121	0.63763	1.2572	0.99996	0.82113	0.74014	0.874865	1.12858	0.780635	-0.192868	0.174509	-0.35728	500010000	116620000	253020000	130370000	702740000	248420000	202040000	252280000	180360000	62331000	39620000	78404000	580790000	155580000	251760000	173450000	259590000	95827000	82406000	81356000	577550000	246630000	139650000	191270000
Q9UL18;Q5TA58	Protein argonaute-1;Protein argonaute	AGO1	28	21	10	11	8	20	15	AGO1	0	28.584	1.6542	0	1.398	0	1.3295	0.23156	1.6542	1.398	0.78053	0.726134	0.483364	-0.357474	241100000	47620000	106220000	87263000	24673000	12386000	4598100	7689100	46655000	13806000	13849000	19001000	12440000	7086800	3148900	2204300	160440000	46670000	52042000	61725000	85892000	54560000	17870000	13462000
Q8WXF1;Q8WXF1-2	Paraspeckle component 1	PSPC1	16	13	12	11	8	11	9	PSPC1	0	45.678	1.45	0.27022	1.2848	0.37496	1.2326	0.32793	0.86011	0.82988	0.780265	-0.217407	-0.269025	-0.357964	1248200000	277390000	554670000	416150000	742840000	387550000	235390000	119900000	552720000	159090000	161520000	232110000	359110000	180320000	96044000	82749000	314230000	95696000	95153000	123380000	425230000	247720000	94555000	82953000
J3QQT2;J3KRX5;P18621;P18621-3;J3QLC8;P18621-2;J3QS96;J3KRB3;J3KSJ0	60S ribosomal protein L17	RPL17	8	6	7	7	6	6	8	RPL17	0	79.966	1.5091	0.21951	1.4081	0.22963	1.3023	0.25436	0.864305	0.818865	0.77833	-0.210388	-0.288302	-0.361546	2227000000	525040000	892540000	809400000	1766400000	1019000000	486770000	260620000	973520000	311910000	219300000	442310000	1217800000	746850000	298510000	172440000	1396100000	430790000	429940000	535380000	1441900000	858810000	351580000	231500000
Q9UQ80;F8VR77;H0YIN7;F8W0A3	Proliferation-associated protein 2G4	PA2G4	6	4	2	2	0	2	3	PA2G4	0.00093458	6.3025	0.95109	1.9867	1.3189	0	0.90764	0.64777	1.46889	1.3189	0.777705	0.554731	0.399335	-0.362705	160370000	66361000	49772000	44237000	73477000	15688000	4160500	53629000	23324000	7218400	5432700	10673000	0	0	0	0	19885000	7336000	5886400	6662300	53177000	22544000	13013000	17620000
P00338;P00338-3;P00338-4;P00338-5;P00338-2;F5GYU2;F5GXY2;F5GXH2;F5H5J4;F5H6W8;F5GZQ4;F5H8H6;F5GXC7;F5GWW2;F5GXU1;F5H5G7;F5H155;G3XAP5;F5H245;Q6ZMR3;P07864	L-lactate dehydrogenase A chain	LDHA	10	8	1	4	1	4	4	LDHA	0	11.677	1.4075	0	1.1397	0	0.99195	0.56332	1.4075	1.1397	0.777635	0.493135	0.188654	-0.362835	152330000	52830000	44018000	55487000	8081000	3941300	1118100	3021600	58501000	18851000	18877000	20773000	10751000	5717400	2708700	2325100	50165000	17334000	15149000	17683000	45135000	21881000	7599800	15654000
E7ETU5;B4DN88;P29558-2;P29558;E7EPF2	RNA-binding motif, single-stranded-interacting protein 1	RBMS1	4	3	2	2	3	3	2	RBMS1	0	28.053	1.3201	0.33366	1.0956	0.37586	1.1396	0.41125	0.82688	0.73573	0.775425	-0.27425	-0.442752	-0.366941	386420000	100920000	141710000	143800000	191550000	110520000	39824000	41205000	231550000	76992000	52141000	102410000	148540000	86405000	32625000	29513000	277820000	93902000	78654000	105270000	193490000	108020000	39395000	46073000
P62304;A6NHK2	Small nuclear ribonucleoprotein E	SNRPE	4	4	4	2	2	2	3	SNRPE	0	37.183	1.3914	0.31945	1.7894	0.38111	1.2618	0.28861	0.855425	1.08526	0.775205	-0.225287	0.118034	-0.36735	1243200000	279890000	589520000	373750000	1598200000	897860000	428580000	271710000	139920000	40842000	33741000	65335000	512150000	285190000	119540000	107410000	449810000	130710000	161090000	158010000	1510800000	882550000	357330000	270960000
P47897;B4DWJ2;H7C0R3;C9JSG9;B7Z840;C9J165;F2Z2V6	Glutamine--tRNA ligase	QARS	11	6	0	4	0	7	2	QARS	0	9.2371	1.442	0	1.3803	0	1.0673	0.48302	1.442	1.3803	0.77516	0.528071	0.464982	-0.367434	117750000	31968000	42138000	43641000	0	0	0	0	44304000	16022000	12318000	15964000	0	0	0	0	123810000	48094000	27482000	48235000	27917000	12279000	8011100	7626900
P38919;I3L3H2	Eukaryotic initiation factor 4A-III;Eukaryotic initiation factor 4A-III, N-terminally processed	EIF4A3	25	20	13	14	14	17	17	EIF4A3	0	147.26	0.87499	0.58664	1.1105	0.63051	0.85982	0.69044	0.730815	0.870505	0.77513	-0.452422	-0.200076	-0.36749	1784800000	561250000	738460000	485070000	1542800000	657910000	462920000	421930000	874840000	305270000	230510000	339050000	653360000	233020000	245810000	174530000	952460000	366650000	262340000	323470000	1101600000	482690000	291050000	327860000
Q13283;F5H4D6;E5RIZ6;E5RI46;E5RIF8;E5RH42;E5RJU8;Q5HYE9;E5RH00	Ras GTPase-activating protein-binding protein 1	G3BP1	22	14	17	18	16	19	14	G3BP1	0	282.21	1.4593	0.22153	1.2417	0.2728	1.2569	0.29232	0.840415	0.75725	0.77461	-0.250826	-0.401158	-0.368458	2262100000	672600000	727290000	862260000	2020700000	1347100000	371450000	302190000	3049500000	1061300000	712120000	1276100000	1452600000	836940000	366040000	249590000	2099800000	672000000	586570000	841230000	1838300000	1124400000	358580000	355350000
Q86X51	Uncharacterized protein CXorf67	CXorf67	5	2	4	0	2	3	2	CXorf67	0.0009434	6.3924	1.5122	0.19699	0	0.35076	1.2956	0.25092	0.854595	0.35076	0.77326	-0.226687	-1.51144	-0.370975	18180000	4408500	6324600	7446700	105020000	53459000	34087000	17474000	0	0	0	0	13479000	7588300	3131500	2758700	43952000	14655000	14174000	15123000	33133000	19820000	7118400	6194500
Q9H2U1;F5GZS0;Q9H2U1-2;Q9H2U1-3;E7EWK3;H7C5F5;H7C514	ATP-dependent RNA helicase DHX36	DHX36	28	17	10	6	4	25	16	DHX36	0	82.231	1.379	0.28624	1.3281	0.33274	1.2506	0.29392	0.83262	0.83042	0.77226	-0.26427	-0.268087	-0.372841	637210000	180400000	201560000	255250000	221920000	125040000	49893000	46992000	143340000	51930000	38545000	52868000	64297000	36255000	13537000	14505000	1297400000	386170000	412610000	498630000	355820000	208310000	74632000	72876000
Q969Q0;J3KQN4;P83881;R4GN19;H7BZ11;H0Y5B4	60S ribosomal protein L36a-like;60S ribosomal protein L36a	RPL36AL;RPL36A;RPL36A-HNRNPH2	4	2	2	2	4	2	2	RPL36AL;RPL36A;RPL36A-HNRNPH2	0.0023566	3.8276	1.3743	0.23933	1.3692	0.25383	1.2905	0.25391	0.806815	0.811515	0.772205	-0.30969	-0.30131	-0.372944	220350000	55631000	89200000	75514000	143370000	81337000	37677000	24357000	55060000	16488000	14492000	24079000	201310000	114510000	58309000	28490000	114810000	32429000	40039000	42341000	91573000	54549000	23219000	13805000
P20042	Eukaryotic translation initiation factor 2 subunit 2	EIF2S2	10	6	6	4	8	4	6	EIF2S2	0	17.156	1.4573	0.19965	1.2415	0.33527	1.1506	0.39294	0.828475	0.788385	0.77177	-0.27147	-0.343028	-0.373757	426270000	125640000	159940000	140690000	487530000	275530000	136950000	75056000	157630000	45743000	47591000	64299000	312370000	162450000	94217000	55701000	163160000	51670000	52296000	59194000	360620000	173050000	118100000	69462000
P62899;H7C2W9;C9JU56;B7Z4E3;B7Z4C8;P62899-3;P62899-2;B8ZZK4	60S ribosomal protein L31	RPL31	7	4	7	4	5	4	5	RPL31	0	88.29	1.5144	0.24093	1.3533	0.29211	1.2408	0.30052	0.877665	0.822705	0.77066	-0.188258	-0.281553	-0.375834	2659200000	607820000	1114500000	936880000	2617100000	1600100000	625660000	391350000	874410000	276100000	228550000	369770000	2046100000	1202600000	508920000	334520000	1242100000	366950000	398040000	477070000	1393900000	832190000	319510000	242160000
Q07666-2;Q07666;Q07666-3;Q5VWX1	KH domain-containing, RNA-binding, signal transduction-associated protein 1	KHDRBS1	11	7	9	4	6	8	8	KHDRBS1	0	76.095	1.4304	0.30111	1.4946	0.34963	1.1885	0.35216	0.865755	0.922115	0.77033	-0.207969	-0.116981	-0.376451	1418100000	321630000	612300000	484190000	2329600000	1299400000	585320000	444860000	425040000	150170000	110320000	164550000	816630000	426550000	225210000	164870000	1312900000	428640000	410230000	474040000	953120000	524860000	235380000	192880000
J3QL05;J3KP15;B4DN89;Q01130;Q9BRL6-2;Q9BRL6	Serine/arginine-rich splicing factor 2	SRSF2	5	4	4	1	4	2	4	SRSF2	0	8.0494	1.4727	0.16168	1.5776	0.23543	1.2227	0.31631	0.81719	0.906515	0.769505	-0.291257	-0.141597	-0.377997	247720000	50259000	111970000	85492000	504450000	303100000	136390000	64967000	27599000	8488600	8368200	10742000	351430000	200980000	106040000	44411000	73410000	20967000	22025000	30418000	544480000	303310000	142990000	98177000
Q7Z478	ATP-dependent RNA helicase DHX29	DHX29	26	13	10	6	2	24	9	DHX29	0	53.995	1.2642	0.32756	1.2998	0.42083	1.1089	0.43004	0.79588	0.860315	0.76947	-0.329377	-0.217063	-0.378063	343070000	113280000	115060000	114730000	181680000	94709000	51569000	35400000	120280000	41249000	32860000	46169000	16698000	8978500	4536700	3183200	1172100000	375870000	378160000	418110000	191280000	83877000	53851000	53549000
Q9Y305-2;Q9Y305;Q9Y305-4;Q9Y305-3;H7C5Q2;C9J7L8	Acyl-coenzyme A thioesterase 9, mitochondrial	ACOT9	10	7	7	4	5	3	8	ACOT9	0	13.251	1.2167	0.49626	1.0652	0.49851	1.0397	0.4988	0.85648	0.781855	0.76925	-0.223509	-0.355027	-0.378476	200280000	54116000	86163000	60005000	237440000	94751000	75815000	66877000	71916000	23296000	26189000	22430000	72604000	30802000	21852000	19950000	55493000	19096000	15431000	20966000	219550000	90019000	74406000	55127000
Q12906;Q12906-7;Q12906-5;Q12906-2;Q12906-3;Q12906-4;Q12906-6;K7EKJ9;K7EQR9;K7ER69;K7ERM6;K7ENK6;K7EM82;K7EJ09;K7ELV3;K7EKY0;K7EQ75;K7EPG3	Interleukin enhancer-binding factor 3	ILF3	33	26	26	16	23	26	25	ILF3	0	260.59	1.3702	0.40481	1.2493	0.60601	1.0976	0.44062	0.887505	0.927655	0.76911	-0.172173	-0.10834	-0.378738	3348800000	842220000	1535300000	971300000	4816000000	2210900000	1574500000	1030600000	750700000	250560000	182100000	318050000	2403600000	1008600000	729490000	665470000	3692900000	1196400000	1200900000	1295600000	4689600000	2412300000	1125700000	1151700000
D6R9P3;D6RD18;D6RBZ0;Q99729-3;Q99729-2;Q99729-4;Q99729	Heterogeneous nuclear ribonucleoprotein A/B	HNRNPAB	8	8	7	4	6	7	6	HNRNPAB	0	87.857	1.2867	0.51781	1.354	0.67248	1.1181	0.41947	0.902255	1.01324	0.768785	-0.148393	0.0189759	-0.379348	845910000	202600000	388120000	255190000	1418500000	736860000	288510000	393100000	280760000	85626000	73450000	121680000	1019500000	430770000	262100000	326610000	1199900000	381220000	386950000	431750000	1182300000	633820000	272160000	276310000
E9PIN3;Q9UBU9;Q9UBU9-2;E9PLA7	Nuclear RNA export factor 1	NXF1	7	5	0	0	1	3	2	NXF1	0.00091659	6.0149	1.4611	0	0	0	1.1913	0.34594	1.4611	0	0.76862	0.547055	#NUM!	-0.379658	90538000	16270000	36112000	38156000	0	0	0	0	0	0	0	0	7565700	0	0	7565700	47780000	16032000	14224000	17524000	45257000	23977000	9606900	11672000
P40394;E9PFG0	Alcohol dehydrogenase class 4 mu/sigma chain	ADH7	3	1	0	1	1	1	3	ADH7	0.026363	1.7102	0.74632	0	1.1278	0	0.88688	0.65002	0.74632	1.1278	0.76845	-0.422134	0.173511	-0.379977	395660000	142070000	127440000	126140000	0	0	0	0	213720000	70005000	61696000	82020000	50149000	24074000	17804000	8270800	344840000	114220000	110950000	119670000	109820000	52477000	29184000	28161000
Q9Y399;Q5T8A0	28S ribosomal protein S2, mitochondrial	MRPS2	9	9	6	6	3	7	7	MRPS2	0	14.13	1.1084	0.30101	1.2929	0.27915	1.2835	0.25286	0.704705	0.786025	0.76818	-0.504909	-0.347353	-0.380484	718280000	201280000	301530000	215470000	112730000	61144000	26413000	25177000	189520000	62551000	46125000	80842000	60939000	35171000	14961000	10807000	349430000	111830000	94762000	142840000	169580000	99242000	39426000	30914000
Q13185;C9JMM0;B8ZZ43	Chromobox protein homolog 3	CBX3	5	1	4	1	1	1	2	CBX3	0	7.9968	1.5771	0.32208	0	0	0	0.76739	0.94959	0	0.76739	-0.0746234	#NUM!	-0.381968	85104000	18061000	39771000	27272000	62130000	27725000	22461000	11944000	17315000	5382800	2407100	9525600	31588000	11186000	17316000	3086400	20036000	8013900	5088200	6933500	79423000	35992000	16428000	27003000
O14979-3;O14979-2;O14979	Heterogeneous nuclear ribonucleoprotein D-like	HNRNPDL	14	14	12	11	11	13	11	HNRNPDL	0	183.98	1.3386	0.51132	1.3765	0.65595	1.1173	0.41703	0.92496	1.01622	0.767165	-0.112537	0.0232199	-0.382391	5774700000	1406900000	2622800000	1745000000	6411900000	3387700000	1376200000	1647900000	2927500000	943610000	757350000	1226600000	3205700000	1389700000	875160000	940820000	4162100000	1379600000	1340500000	1442000000	4694100000	2516000000	1143500000	1034600000
P30566;E7ERF4;P30566-2	Adenylosuccinate lyase	ADSL	4	2	2	1	0	4	0	ADSL	0.0035791	2.8914	2.1297	0.44536	0	0	0.7669	0	1.28753	0	0.7669	0.364606	#NUM!	-0.38289	69921000	14489000	28914000	26519000	20113000	9539200	5785600	4788200	9665200	2827200	3898000	2940000	0	0	0	0	45118000	15220000	14421000	15476000	0	0	0	0
O75534-2;O75534;O75534-3;G5E9Q2;E9PLT0;E9PNG3;E9PLD4;E9PJK7;E9PKN4	Cold shock domain-containing protein E1	CSDE1	24	19	7	10	6	22	12	CSDE1	0	79.173	1.3312	0.33095	1.1682	0.39696	1.1992	0.33436	0.831075	0.78258	0.76678	-0.266949	-0.35369	-0.383115	891610000	239180000	340280000	312150000	196820000	103580000	49466000	43778000	184070000	58804000	50828000	74433000	135050000	66265000	36172000	32615000	1130300000	351820000	368920000	409550000	316540000	168870000	91122000	56548000
P26373;J3QSB4;P26373-2;H3BTH3	60S ribosomal protein L13	RPL13	6	6	6	6	6	6	6	RPL13	0	88.935	1.4709	0.19155	1.3781	0.20839	1.3001	0.23077	0.831225	0.793245	0.765435	-0.266689	-0.334162	-0.385648	3455200000	832100000	1401400000	1221800000	2970300000	1831800000	781790000	356790000	1539200000	499380000	346580000	693190000	2319800000	1453600000	553810000	312370000	1940700000	562240000	635700000	742760000	2002900000	1238900000	465530000	298470000
P50402;Q5HY57;F8WEQ1	Emerin	EMD	8	2	7	3	2	2	3	EMD	0	14.401	1.2382	0.28347	1.2467	0.3955	1.1126	0.41705	0.760835	0.8211	0.764825	-0.394344	-0.28437	-0.386798	96981000	23923000	44207000	28851000	188770000	67557000	85256000	35960000	37101000	12844000	10282000	13976000	50107000	19604000	19502000	11002000	67752000	25329000	17620000	24803000	55812000	25554000	15935000	14323000
Q6P4A7;E9PGB5;Q6P4A7-3;Q6P4A7-2;B1AMV7	Sideroflexin-4	SFXN4	4	3	2	3	2	3	1	SFXN4	0	7.5439	1.0385	0.53215	0.87861	0.61626	0.76482	0	0.785325	0.747435	0.76482	-0.348638	-0.41998	-0.386808	126040000	35685000	54453000	35900000	58059000	24280000	19239000	14540000	67442000	24568000	21009000	21865000	33837000	14592000	9918300	9326000	120880000	44653000	41207000	35023000	17918000	6668300	4765800	6483500
Q05048;A3KFI9	Cleavage stimulation factor subunit 1	CSTF1	12	10	4	7	2	9	4	CSTF1	0	49.606	1.4247	0.42502	1.3372	0.7569	1.0588	0.46982	0.92486	1.04705	0.76431	-0.112693	0.0663303	-0.38777	875610000	205240000	324120000	346250000	231730000	122080000	56756000	52891000	218060000	83573000	52565000	81916000	17109000	7968600	3743900	5396100	426420000	142220000	123240000	160960000	141250000	62276000	38509000	40467000
P10412	Histone H1.4	HIST1H1E	9	9	9	7	9	7	9	HIST1H1E	0	19.07	1.2651	0.52383	1.2459	0.71415	0.75461	0.7711	0.894465	0.980025	0.762855	-0.160903	-0.0291095	-0.390519	1902500000	359200000	1089100000	454270000	2692200000	1039000000	1092300000	560860000	380010000	124000000	71158000	184850000	1307900000	419110000	550160000	338660000	333180000	138400000	86772000	108010000	2525600000	1073900000	554690000	896940000
J3QS41;P42694;I6L9H4;J3KT20;J3QRR8	Probable helicase with zinc finger domain	HELZ	15	8	0	1	1	13	2	HELZ	0	16.64	0.88302	0	0	0.40797	1.1842	0.3407	0.88302	0.40797	0.76245	-0.179482	-1.29347	-0.391285	152670000	43229000	59074000	50370000	0	0	0	0	4666200	1764600	1019800	1881800	17996000	8378800	6011200	3606000	237080000	70350000	74643000	92084000	27058000	14878000	6390100	5790500
P09661;H0YMA0;H0YLR3;H0YKK0	U2 small nuclear ribonucleoprotein A	SNRPA1	9	8	6	5	5	6	4	SNRPA1	0	51.109	1.0127	0.34361	1.38	0.44239	1.0486	0.47553	0.678155	0.911195	0.762065	-0.560313	-0.134168	-0.392014	697190000	151160000	307190000	238840000	242920000	119550000	81686000	41680000	243210000	83890000	43926000	115390000	279800000	137320000	74190000	68287000	283350000	90302000	84000000	109050000	216710000	92049000	75778000	48886000
B4DNJ6;Q9Y3F4	Serine-threonine kinase receptor-associated protein	STRAP	15	15	11	12	5	15	11	STRAP	0	76.803	1.2964	0.4705	1.2691	0.50356	1.116	0.40705	0.88345	0.88633	0.761525	-0.17878	-0.174084	-0.393037	1229700000	336480000	433970000	459240000	361720000	171740000	78277000	111700000	533040000	188830000	126130000	218080000	158940000	70817000	41141000	46984000	1331800000	334210000	302850000	694760000	568060000	288180000	143690000	136190000
P60842;J3KT12;P60842-2;J3QS69;J3KTB5;J3QL43;J3KSZ0;J3QR64;J3KTN0;J3QLN6;J3KS25;J3QKZ9;B4E102;J3QL52;J3KT04;J3KS93;J3QQP0	Eukaryotic initiation factor 4A-I	EIF4A1	23	20	20	18	15	19	17	EIF4A1	0	156.51	0.70803	0.81007	0.94314	0.73574	0.86379	0.65917	0.75905	0.83944	0.76148	-0.397733	-0.252501	-0.393122	2637700000	1047600000	776650000	813430000	2234000000	960920000	395440000	877640000	1493000000	565770000	384020000	543250000	1195400000	482220000	344310000	368840000	1687100000	605060000	468720000	613270000	1461800000	651010000	375430000	435370000
Q9HCC0;Q9HCC0-2;D6RD67;D6RDF7;D6R9R1	Methylcrotonoyl-CoA carboxylase beta chain, mitochondrial	MCCC2	16	10	5	13	1	5	5	MCCC2	0	41.076	1.2224	0.46434	1.0906	0	0.97929	0.54236	0.84337	1.0906	0.760825	-0.245762	0.125122	-0.394363	276690000	79321000	106130000	91242000	165260000	68506000	55961000	40793000	295170000	87375000	106000000	101800000	26361000	10826000	8502600	7032900	90709000	33685000	25703000	31321000	153980000	64884000	45338000	43760000
P06737-2;P06737;E9PK47;E9PMM6	Glycogen phosphorylase, liver form;Phosphorylase	PYGL	40	15	25	13	19	23	29	PYGL	0	81.018	0.57117	2.1088	0.32457	1.2884	0.54123	0.97774	1.33998	0.806485	0.759485	0.422217	-0.31028	-0.396907	503820000	244900000	93886000	165040000	1469600000	412110000	178870000	878640000	424880000	190570000	145240000	89074000	1260200000	727130000	149370000	383700000	1391600000	507230000	557250000	327120000	1655500000	691110000	283860000	680570000
F8W1R7;J3KND3;G8JLA2;G3V1V0;B7Z6Z4;P60660-2;P60660;F8VPF3;G3V1Y7;F8VZU9;F8W180;H0YI43;F8W1I5;P14649;F8VXL3	Myosin light polypeptide 6	PDE6H;MYL6	6	4	3	1	2	1	3	PDE6H;MYL6	0	11.325	1.1858	0.45106	0	0.3862	1.0477	0.47059	0.81843	0.3862	0.759145	-0.289069	-1.37258	-0.397553	87885000	28120000	32503000	27262000	122250000	61484000	33539000	27227000	15251000	5810000	3010900	6430000	58811000	24612000	23307000	10892000	47346000	18044000	10732000	18570000	100710000	46986000	28224000	25498000
P54132;H0YNU5;H0YLV8	Bloom syndrome protein	BLM	4	2	2	0	1	2	2	BLM	0.021512	1.8449	0.5601	0.54891	0	0	1.0124	0.50438	0.554505	0	0.75839	-0.850728	#NUM!	-0.398988	74220000	26094000	27813000	20314000	150240000	70024000	29293000	50924000	0	0	0	0	28295000	12098000	10031000	6166700	91414000	28425000	29933000	33056000	95417000	42869000	27263000	25285000
P09012;M0R268;M0R221;M0R2B8;M0QZG7;M0QXK2;M0R0G9	U1 small nuclear ribonucleoprotein A	SNRPA	13	10	12	10	11	11	13	SNRPA	0	277.76	1.443	0.31029	1.6458	0.40569	1.1974	0.31918	0.876645	1.02574	0.75829	-0.189935	0.0366721	-0.399178	6720900000	1510600000	3103200000	2107100000	11551000000	6888600000	2756100000	1905800000	4807400000	1332600000	1204900000	2269900000	7939000000	4525700000	1786100000	1627100000	6734100000	2024600000	2320700000	2388800000	9618400000	5743500000	2262600000	1612200000
Q15738;C9JDR0	Sterol-4-alpha-carboxylate 3-dehydrogenase, decarboxylating	NSDHL	3	1	1	3	0	2	1	NSDHL	0.0016447	4.3555	0	0	0.90543	0	0.75755	0	0	0.90543	0.75755	#NUM!	-0.143325	-0.400587	19436000	7005000	8306700	4124600	12808000	4657300	3709400	4441700	58956000	21042000	14810000	23105000	0	0	0	0	37060000	11680000	12813000	12566000	34047000	11275000	13750000	9021800
Q6P2Q9;I3L3Z8	Pre-mRNA-processing-splicing factor 8	PRPF8	16	10	0	0	0	9	2	PRPF8	0	17.074	1.2382	0	0	0	1.0526	0.4623	1.2382	0	0.75745	0.308244	#NUM!	-0.400777	103420000	23655000	52789000	26978000	0	0	0	0	0	0	0	0	0	0	0	0	179560000	62874000	53380000	63306000	11046000	5084300	2942000	3019400
Q5SSJ5;Q5SSJ5-3;Q5SSJ5-2;B0QZK4;Q5SWC8;B0QZK9;B0QZK8;Q5SSJ5-5	Heterochromatin protein 1-binding protein 3	HP1BP3	9	4	6	2	2	3	8	HP1BP3	0	15.211	0.85361	0.20914	1.3849	0.56626	0.81312	0.70164	0.531375	0.97558	0.75738	-0.912198	-0.0356679	-0.400911	88042000	18489000	54415000	15138000	147440000	56737000	68939000	21767000	16986000	4947900	4021600	8016300	35163000	10120000	18262000	6781300	34864000	11851000	12005000	11008000	136130000	55284000	35766000	45085000
Q12905	Interleukin enhancer-binding factor 2	ILF2	13	12	11	12	8	12	9	ILF2	0	153.93	1.3675	0.4302	1.262	0.64992	1.046	0.4679	0.89885	0.95596	0.75695	-0.153848	-0.0649778	-0.40173	2111700000	475170000	1002300000	634210000	1969600000	967740000	581690000	420210000	1039700000	354910000	240410000	444370000	808720000	327510000	263490000	217710000	1295700000	429740000	405210000	460770000	1765100000	922080000	429760000	413220000
O95747;C9JIG9;F8WBK9	Serine/threonine-protein kinase OSR1	OXSR1	11	7	8	9	7	5	6	OXSR1	0	20.737	0.92595	1.263	1.2737	0.7704	1.0834	0.42971	1.09448	1.02205	0.756555	0.130239	0.0314658	-0.402483	109050000	35928000	35517000	37607000	758670000	292450000	89423000	376800000	111740000	36155000	27795000	47791000	163960000	60657000	54325000	48978000	49210000	17687000	12644000	18879000	177850000	87563000	41093000	49191000
F8VZ44;Q9NRG9;H3BU82;Q9NRG9-2	Aladin	AAAS	4	1	1	1	0	2	2	AAAS	0.0023548	3.7994	0	0	0	0	1.0433	0.46818	0	0	0.75574	#NUM!	#NUM!	-0.404038	11932000	4758300	3492500	3681400	14494000	7511100	4556300	2426700	8826500	3927200	1942800	2956500	0	0	0	0	27950000	8609500	9339800	10001000	24246000	11275000	6258100	6712900
Q9Y5A9;Q9Y5A9-2	YTH domain-containing family protein 2	YTHDF2	12	8	8	7	6	7	7	YTHDF2	0	39.297	1.7114	0.19201	1.3266	0.23838	1.1862	0.32516	0.951705	0.78249	0.75568	-0.0714136	-0.353856	-0.404153	424210000	95777000	155970000	172460000	294440000	175770000	63539000	55132000	347890000	98114000	68708000	181070000	192510000	113360000	40452000	38706000	501070000	153710000	155510000	191850000	319110000	191460000	70315000	57333000
A8MYQ9;J3KQW8;Q9BZG1;Q9BZG1-4;C9JBG0;C9JY26;Q9BZG1-2;E7ES60;K7EIF2;J3QLC6;H7C0Y7;K7EJW7	Ras-related protein Rab-34	RAB34	12	9	7	8	7	7	8	RAB34	0	23.336	1.2216	0.46299	1.133	0.40272	1.0555	0.45417	0.842295	0.76786	0.754835	-0.247602	-0.381085	-0.405767	623060000	157430000	233820000	231810000	259050000	125410000	68716000	64922000	273650000	87063000	84801000	101790000	169940000	84425000	39901000	45613000	350840000	115490000	110750000	124600000	388730000	187900000	103120000	97711000
Q00577	Transcriptional activator protein Pur-alpha	PURA	7	6	5	6	5	6	5	PURA	0	43.19	1.2029	0.39094	1.2074	0.51566	1.0656	0.44324	0.79692	0.86153	0.75442	-0.327493	-0.215027	-0.40656	725660000	201470000	299470000	224720000	611830000	317100000	166940000	127790000	432590000	146730000	112160000	173700000	344890000	168670000	89087000	87133000	452770000	148860000	140190000	163730000	620090000	307620000	171100000	141380000
P28066;P28066-2	Proteasome subunit alpha type-5	PSMA5	6	4	2	2	2	2	3	PSMA5	0.0023904	4.0658	1.0664	0.3498	1.1855	0.41699	1.1113	0.396	0.7081	0.801245	0.75365	-0.497975	-0.319685	-0.408033	152680000	43345000	57630000	51705000	203710000	116540000	43741000	43434000	97584000	31419000	29810000	36355000	142580000	84150000	25561000	32871000	309720000	93185000	96034000	120500000	55510000	29900000	13430000	12180000
Q13247-3;Q13247;Q13247-2;F6T1J1;Q08170	Serine/arginine-rich splicing factor 6	SRSF6	7	6	6	3	4	5	6	SRSF6	0	12.965	1.1813	0.23788	1.3564	0.25453	1.1312	0.37573	0.70959	0.805465	0.753465	-0.494942	-0.312106	-0.408388	773380000	222100000	336880000	214390000	442590000	226820000	147160000	68608000	154500000	52961000	38949000	62588000	348510000	176060000	119510000	52940000	532030000	190740000	167810000	173480000	395970000	204720000	108230000	83009000
Q9HCE1;Q9HCE1-2;Q9HCE1-3	Putative helicase MOV-10	MOV10	41	35	23	13	20	33	30	MOV10	0	196.8	1.3532	0.28826	1.2014	0.41904	1.0976	0.40824	0.82073	0.81022	0.75292	-0.28502	-0.303614	-0.409432	3188800000	841780000	1484000000	863000000	1313100000	653150000	427800000	232170000	313070000	105490000	80143000	127430000	440240000	210320000	131030000	98886000	2011300000	661050000	667770000	682460000	1721600000	873730000	472220000	375630000
B3KVR1;P63162;J3QLE5;J3KRY3	Small nuclear ribonucleoprotein-associated protein N	SNRPN	11	7	8	6	6	6	8	SNRPN	0	190.77	1.3642	0.32161	1.6762	0.39177	1.1904	0.31502	0.842905	1.03398	0.75271	-0.246558	0.0482153	-0.409834	3133000000	698590000	1475400000	959020000	3245700000	1802700000	823730000	619280000	793220000	227760000	196640000	368810000	1722600000	925100000	409680000	387840000	1544900000	466960000	537530000	540430000	2820800000	1634500000	650340000	535950000
P07305;P07305-2	Histone H1.0;Histone H1.0, N-terminally processed	H1F0	8	2	7	2	4	2	5	H1F0	0	27.955	0.88437	0.15702	1.7009	0.3487	0.65077	0.85321	0.520695	1.0248	0.75199	-0.94149	0.0353424	-0.411215	656280000	123840000	418100000	114350000	1097900000	375320000	626120000	96473000	145910000	49741000	23728000	72438000	604970000	154560000	372410000	77999000	222880000	92238000	69504000	61143000	494580000	189720000	119170000	185690000
O60841	Eukaryotic translation initiation factor 5B	EIF5B	13	7	5	2	6	12	6	EIF5B	0	30.229	1.315	0.2056	1.2977	0.28116	1.1765	0.32589	0.7603	0.78943	0.751195	-0.395359	-0.341117	-0.412741	316040000	91944000	110280000	113820000	223910000	112400000	50082000	61428000	24335000	8445600	5594200	10295000	142730000	66216000	30883000	45631000	414770000	141540000	110910000	162320000	246190000	89280000	37893000	119010000
Q9NPL8;C9JU35;G3XA94;H7C5U1;F8WAU6;F8WB00;F8WC42;C9JR82	Complex I assembly factor TIMMDC1, mitochondrial	TIMMDC1	5	3	2	2	2	1	2	TIMMDC1	0.00093985	6.3779	1.76	0.5346	3.0514	0.65466	0	0.75117	1.1473	1.85303	0.75117	0.198243	0.889886	-0.412789	123760000	39877000	40476000	43403000	40121000	18025000	11578000	10519000	103700000	20380000	19526000	63791000	30359000	12654000	8238500	9466300	25199000	6227100	8224800	10747000	45375000	19160000	9414300	16801000
J3QRI7;J3QQQ9;J3QQV1;J3QRC4;P61254;J3KTJ8;E5RIT6;Q9UNX3;J3KS10;J3KSS0;E5RHH1	60S ribosomal protein L26;60S ribosomal protein L26-like 1	RPL26;KRBA2;RPL26L1	10	7	8	6	7	5	9	RPL26;KRBA2;RPL26L1	0	23.005	1.4349	0.21616	1.3715	0.26946	1.2118	0.29002	0.82553	0.82048	0.75091	-0.276607	-0.28546	-0.413288	1631000000	376430000	664790000	589730000	2173200000	1316500000	561120000	295590000	626390000	192200000	166920000	267270000	1372700000	807760000	345080000	219850000	763900000	234100000	245350000	284450000	1386500000	852300000	321950000	212230000
Q8NC51;Q8NC51-2	Plasminogen activator inhibitor 1 RNA-binding protein	SERBP1	27	13	19	16	20	17	16	SERBP1	0	7.8186	1.4522	0.16518	1.3088	0.22633	1.2619	0.23936	0.80869	0.767565	0.75063	-0.306341	-0.381639	-0.413826	2521900000	698560000	840170000	983200000	4473300000	2919400000	1031600000	522290000	1879800000	616860000	461480000	801450000	2287100000	1425500000	523070000	338520000	2930600000	953670000	882350000	1094600000	1699400000	1077200000	361790000	260470000
P24928;Q6NX41	DNA-directed RNA polymerase II subunit RPB1	POLR2A	20	18	3	1	1	10	4	POLR2A	0	24.536	1.5248	0.31045	1.404	0	1.1749	0.32629	0.917625	1.404	0.750595	-0.124023	0.489543	-0.413893	605140000	148930000	262900000	193310000	52839000	28524000	12371000	11944000	13460000	5187300	3460900	4812200	40506000	4634100	3673600	32199000	341990000	88002000	82266000	171730000	46279000	27810000	10016000	8453800
Q7L2E3-2;H7BXY3;Q7L2E3-3;Q7L2E3	Putative ATP-dependent RNA helicase DHX30	DHX30	63	45	34	26	26	60	41	DHX30	0	272	1.2182	0.30694	1.2549	0.40508	1.101	0.39934	0.76257	0.82999	0.75017	-0.391058	-0.268834	-0.414711	3673300000	1108000000	1240500000	1324900000	1670200000	906330000	403760000	360080000	833200000	281210000	198970000	353020000	817130000	389500000	210970000	216660000	6706500000	2324100000	1793000000	2589500000	2470600000	1302900000	593860000	573840000
B4DQ14;Q9BY44;F8WAE5;B4DF96;C9IZE1;Q9BY44-2;H7C5Q3;H7C5R5;F8WF18;F8WAT3	Eukaryotic translation initiation factor 2A;Eukaryotic translation initiation factor 2A, N-terminally processed	EIF2A	14	3	5	6	4	2	11	EIF2A	0	19.333	1.4934	0.27185	1.2057	0.25889	1.2138	0.28558	0.882625	0.732295	0.74969	-0.180127	-0.449503	-0.415634	54379000	12148000	21232000	20999000	77492000	44018000	17934000	15541000	73837000	35684000	16339000	21814000	51305000	28316000	12046000	10944000	24596000	6844200	8631800	9120500	275430000	161570000	65347000	48517000
K7ENG2	0	U2AF2	10	8	6	7	4	6	8	U2AF2	0	50.377	1.3186	0.30815	1.3781	0.35362	1.1397	0.35872	0.813375	0.86586	0.74921	-0.298007	-0.207794	-0.416558	658140000	167420000	306790000	183930000	962500000	525070000	266090000	171340000	268460000	77229000	61522000	129700000	293340000	149680000	81685000	61970000	242740000	72459000	72474000	97805000	581670000	332770000	128370000	120530000
P12532;F8WCN3;C9JSQ1;C9JJX8;C9J995;C9J8F6	Creatine kinase U-type, mitochondrial	CKMT1A;CKMT1B	15	13	7	9	7	12	10	CKMT1A;CKMT1B	0	63.619	1.6476	0.34876	1.4601	0.36301	1.0907	0.40558	0.99818	0.911555	0.74814	-0.0026281	-0.133598	-0.41862	1824200000	612520000	314920000	896770000	570100000	334760000	67224000	168120000	1128000000	361290000	244760000	521960000	435100000	254320000	86023000	94755000	1239500000	456600000	268690000	514170000	928150000	537140000	167520000	223480000
P62306;F8W0W6	Small nuclear ribonucleoprotein F	SNRPF	8	6	5	3	3	4	6	SNRPF	0	25.246	1.3714	0.33607	1.6366	0.38689	1.1727	0.32199	0.853735	1.01175	0.747345	-0.22814	0.0168457	-0.420154	485720000	171260000	191840000	122620000	1215500000	697540000	302440000	215530000	172250000	50647000	42271000	79331000	303150000	168930000	71085000	63137000	294600000	91052000	98069000	105480000	846270000	519390000	182870000	144010000
P26641;B4DTG2	Elongation factor 1-gamma	EEF1G	7	7	6	5	4	4	4	EEF1G	0	35.595	1.234	0.56002	1.0761	0.65347	0.94423	0.54905	0.89701	0.864785	0.74664	-0.156804	-0.209587	-0.421515	343140000	97835000	129380000	115920000	191970000	94558000	46490000	50924000	89778000	33600000	18477000	37700000	94188000	40651000	20663000	32874000	133910000	36804000	55491000	41613000	165400000	74287000	40812000	50304000
Q9H9G7;Q9H9G7-2;Q5TA56	Protein argonaute-3	AGO3	35	31	22	20	14	27	24	AGO3	0	194.45	1.6581	0.21413	1.3312	0.2476	1.2183	0.27434	0.936115	0.7894	0.74632	-0.0952423	-0.341172	-0.422134	1960100000	508700000	796200000	655230000	841080000	458960000	240490000	141630000	710390000	273800000	169740000	266860000	289330000	160340000	79598000	49388000	1581800000	580580000	437540000	563720000	1105200000	681030000	237510000	186630000
Q9BVC5;C9J4K0;B4E2G9	Ashwin	C2orf49	6	6	2	3	2	3	2	C2orf49	0	55.276	1.5233	0.49013	1.109	0.40808	1.0654	0.42648	1.00672	0.75854	0.74594	0.00965532	-0.398703	-0.422869	400520000	94480000	162030000	144010000	59381000	29196000	14847000	15338000	49474000	14351000	13928000	21195000	31614000	15031000	9487100	7095800	141380000	48078000	45983000	47316000	67756000	42263000	11395000	14098000
E7ETK0;P62847-2;P62847-3;P62847;P62847-4	40S ribosomal protein S24	RPS24	5	5	5	4	5	5	5	RPS24	0	54.644	1.2201	0.28701	1.2751	0.34162	1.0918	0.39831	0.753555	0.80836	0.745055	-0.408215	-0.30693	-0.424581	1813600000	545010000	630910000	637670000	1683200000	907760000	459560000	315930000	470690000	155500000	117180000	198010000	1730000000	856870000	525010000	348100000	749590000	249750000	233600000	266240000	1465900000	779490000	374650000	311720000
K7ELG9;Q3MHD2;Q3MHD2-2	Protein LSM12 homolog	LSM12	3	3	1	3	1	2	1	LSM12	0.00098912	6.9521	1.3016	0	1.1372	0	1.1494	0.34042	1.3016	1.1372	0.74491	0.380286	0.185486	-0.424862	315480000	96521000	118170000	100800000	12309000	7928000	1868900	2511700	98164000	35402000	24347000	38414000	25971000	13189000	4768700	8013700	119840000	40857000	35695000	43283000	57601000	36109000	9957200	11535000
P62316;P62316-2;K7ERG4	Small nuclear ribonucleoprotein Sm D2	SNRPD2	9	8	9	8	9	8	9	SNRPD2	0	228.24	1.2979	0.32719	1.606	0.38294	1.1742	0.31545	0.812545	0.99447	0.744825	-0.29948	-0.00800024	-0.425027	4052300000	882990000	1904000000	1265300000	7081200000	3832800000	2093300000	1155100000	1612700000	420530000	494370000	697760000	4717800000	2393900000	1223900000	1099900000	2934300000	930590000	979000000	1024800000	5885700000	3432300000	1410200000	1043200000
G5E9E7;Q07157-2;G3V1L9;Q07157;H0YKB1;H0YLT6	Tight junction protein ZO-1	TJP1	20	10	10	0	6	17	7	TJP1	0	40.956	1.3524	0.20811	0	0.35822	1.1633	0.32606	0.780255	0.35822	0.74468	-0.357982	-1.48108	-0.425307	188020000	45503000	79139000	63379000	209270000	113370000	57532000	38372000	0	0	0	0	77965000	40385000	19911000	17669000	370660000	111270000	117550000	141840000	88275000	44857000	13430000	29989000
R4GMT0;P61163;B4DXP9;F5H3I4	Alpha-centractin	ACTR1A	10	6	3	9	1	5	3	ACTR1A	0	17.822	0.89198	0.66944	0.93837	0	0.97879	0.50797	0.78071	0.93837	0.74338	-0.357141	-0.0917712	-0.427828	424040000	113980000	181200000	128870000	117250000	56764000	29306000	31175000	184980000	69899000	46616000	68466000	18712000	9315000	5880100	3516600	134480000	49903000	40878000	43702000	69267000	29479000	21931000	17857000
E7EUU4;Q04637-3;E7EX73;E9PGM1;Q04637-5;Q04637-4;Q04637;Q04637-8;Q04637-9;Q04637-6;Q04637-7;C9JF13;C9J6B6;C9K073;C9J2Z7;H7C044;H7C0V6;C9JHW9;F8WCF2;C9JIH5;C9JWH7;C9J556;C9J987;REV__Q8NEG2-2;C9JSU8;C9JWW9;REV__Q8NEG2;REV__F5H7J8;REV__C9JQZ6;REV__J3KQX6	Eukaryotic translation initiation factor 4 gamma 1	EIF4G1	33	26	17	10	12	30	15	EIF4G1	0	136.86	1.1331	0.368	1.1994	0.624	1.0073	0.47925	0.75055	0.9117	0.743275	-0.41398	-0.133369	-0.428032	1156700000	324370000	425950000	406410000	1257800000	337200000	151070000	769500000	188140000	62230000	47829000	78081000	433790000	179440000	118560000	135800000	1797400000	597750000	576770000	622850000	290670000	141430000	73696000	75540000
O43390;Q2L7G6;E7ETM7	Heterogeneous nuclear ribonucleoprotein R	HNRNPR	25	21	23	18	18	19	17	HNRNPR	0	142.25	1.1483	0.42529	1.3569	0.71098	1.0437	0.4421	0.786795	1.03394	0.7429	-0.34594	0.0481525	-0.42876	1804900000	403440000	919400000	482050000	2535400000	1195800000	747370000	592210000	744550000	235060000	185010000	324490000	1032800000	407080000	338410000	287270000	1044000000	339090000	335220000	369700000	1271600000	657770000	302130000	311690000
Q9Y676;B4DFG6	28S ribosomal protein S18b, mitochondrial	MRPS18B	7	7	5	2	3	3	3	MRPS18B	0	20.862	1.1149	0.27258	0	0.22207	1.1524	0.33336	0.69374	0.22207	0.74288	-0.527533	-2.17091	-0.428799	264170000	80829000	94420000	88918000	153510000	88436000	26826000	38245000	11396000	3354400	3712400	4329200	83411000	46623000	16840000	19948000	58154000	19488000	17856000	20810000	96005000	54308000	18249000	23448000
Q9BYN8	28S ribosomal protein S26, mitochondrial	MRPS26	9	9	6	8	6	6	7	MRPS26	0	30.778	1.2926	0.31261	1.5719	0.2682	1.2154	0.27025	0.802605	0.92005	0.742825	-0.317238	-0.120216	-0.428906	514780000	154080000	177370000	183330000	359980000	187200000	87958000	84823000	334710000	112950000	86572000	135190000	196830000	107230000	52160000	37448000	308070000	100750000	89645000	117680000	257760000	143680000	69601000	44477000
Q52LJ0-2;Q52LJ0;H0YNA1	Protein FAM98B	FAM98B	16	15	12	14	9	14	10	FAM98B	0	277.27	1.6372	0.37691	1.2728	0.36814	1.1448	0.34064	1.00706	0.82047	0.74272	0.0101425	-0.285478	-0.42911	10922000000	2259400000	5029400000	3632800000	3866900000	2024800000	1118700000	723460000	5198300000	1627600000	1456900000	2113800000	2658800000	1232900000	893640000	532240000	7213600000	2186400000	2645900000	2381300000	4033600000	1956300000	1152100000	925270000
O75569-3;O75569-2;O75569;F8WEG8;G5E9Q4;C9JMM3;B4DJC7	Interferon-inducible double-stranded RNA-dependent protein kinase activator A	PRKRA	5	3	4	4	1	4	2	PRKRA	0	12.285	1.6065	0.2492	1.4517	0	1.2193	0.26602	0.92785	1.4517	0.74266	-0.108037	0.537743	-0.429226	79168000	16875000	36330000	25963000	87462000	43370000	27938000	16154000	58999000	14428000	17027000	27543000	16842000	8797100	4915700	3128800	122850000	37859000	37871000	47120000	77506000	42051000	22155000	13301000
P98179	Putative RNA-binding protein 3	RBM3	4	3	4	0	4	2	3	RBM3	0	121.96	1.892	0.2453	0	0.32074	1.1929	0.29151	1.06865	0.32074	0.742205	0.0957894	-1.64052	-0.43011	686770000	126320000	321870000	238590000	1517900000	954270000	307930000	255740000	0	0	0	0	2044600000	1630500000	232360000	181730000	118760000	27823000	44257000	46677000	754490000	494400000	111160000	148940000
I3L3P7;P62244;I3L246;H3BN98;H3BV27;H3BT37;I3L303;H3BVC7	40S ribosomal protein S15a	RPS15A	6	5	5	5	5	5	6	RPS15A	0	68.621	1.2455	0.35162	1.2433	0.41176	1.0759	0.40805	0.79856	0.82753	0.741975	-0.324527	-0.273116	-0.430558	4887100000	1517900000	1708900000	1660300000	4044600000	2195200000	1092000000	757350000	1530600000	506100000	388020000	636480000	2391000000	1208300000	691430000	491290000	1929200000	643360000	604940000	680910000	3627600000	1934700000	932610000	760300000
E7EX17;P23588;B4DS13;F8W0K0;F8VSC7;F8VP89;F8VX11;F8VRU1;F8VYE9	Eukaryotic translation initiation factor 4B	EIF4B	5	0	2	1	3	4	2	EIF4B	0	9.8464	0	0.23647	0	0.30466	1.1434	0.34053	0.23647	0.30466	0.741965	-2.08027	-1.71473	-0.430577	0	0	0	0	25708000	15122000	4714200	5872700	4120500	1516100	1025900	1578500	47783000	26216000	10804000	10762000	55570000	18352000	16698000	20520000	22808000	11488000	6148200	5171200
O95782-2;O95782;O94973-3;O94973;O94973-2;E9PR62;M0R2D9	AP-2 complex subunit alpha-1	AP2A1	20	12	0	5	1	11	3	AP2A1	0	18.981	1.3709	0	1.5024	0	1.1723	0.31121	1.3709	1.5024	0.741755	0.455123	0.587269	-0.430985	213810000	56582000	91951000	65276000	0	0	0	0	75308000	22508000	18774000	34026000	612410	0	0	612410	199950000	55207000	74219000	70520000	29088000	15480000	7530600	6076900
B0QYV1;O43251-5;O43251-10;O43251-2;O43251;O43251-6;O43251-8;B0QYY4;O43251-3;O43251-9;O43251-4;O43251-7;I3L1D4;F8VR27;F8VZY7;J3KNW3;B7Z1U7;F8VZG9;Q9NWB1-3;Q9NWB1-4;Q9NWB1-5;Q9NWB1;Q9NWB1-2	RNA binding protein fox-1 homolog;RNA binding protein fox-1 homolog 2;RNA binding protein fox-1 homolog 1	RBFOX2;RBFOX1	5	4	5	4	2	4	3	RBFOX2;RBFOX1	0	40.993	1.4439	0.33202	1.2894	0.3458	1.0933	0.38906	0.88796	0.8176	0.74118	-0.171433	-0.290533	-0.432104	331050000	76022000	143230000	111800000	505850000	271100000	136500000	98250000	185590000	58967000	51036000	75585000	73552000	38302000	20675000	14576000	161700000	49567000	58428000	53707000	149000000	93049000	28771000	27175000
Q9BXP5-5;Q9BXP5-4;Q9BXP5-2;Q9BXP5-3;Q9BXP5;H7C3A1;H7C1K0;H7C159	Serrate RNA effector molecule homolog	SRRT	17	11	11	0	9	10	11	SRRT	0	21.696	1.3321	0.33911	0	0.35684	1.1266	0.35514	0.835605	0.35684	0.74087	-0.259107	-1.48665	-0.432708	289910000	78345000	114180000	97388000	376140000	222590000	77416000	76135000	0	0	0	0	145970000	74897000	41795000	29278000	282240000	84885000	96887000	100460000	379170000	212700000	78410000	88063000
Q14258	E3 ubiquitin/ISG15 ligase TRIM25	TRIM25	14	9	2	3	1	11	7	TRIM25	0	21.483	0.98614	0.39698	1.1059	0	1.1492	0.33128	0.69156	1.1059	0.74024	-0.532074	0.145221	-0.433935	315820000	88156000	127640000	100020000	59963000	34037000	11561000	14365000	48216000	16925000	11031000	20260000	15114000	7946000	4162300	3006100	257330000	89066000	74565000	93702000	208070000	97155000	73601000	37311000
P26196	Probable ATP-dependent RNA helicase DDX6	DDX6	19	16	13	15	4	15	7	DDX6	0	109.92	1.4289	0.38775	1.2257	0.54149	1.1256	0.354	0.908325	0.883595	0.7398	-0.13872	-0.178543	-0.434793	1672800000	417880000	714030000	540850000	970860000	551590000	227280000	191990000	1076700000	413200000	248360000	415130000	101660000	52950000	24956000	23752000	897140000	298750000	284120000	314260000	293290000	170920000	63469000	58896000
Q6NZI2;Q6NZI2-2;Q6NZI2-3	Polymerase I and transcript release factor	PTRF	12	6	10	7	10	6	8	PTRF	0	71.739	1.5076	0.3903	1.3503	0.53691	1.0028	0.47646	0.94895	0.943605	0.73963	-0.075596	-0.083745	-0.435124	315580000	75264000	126880000	113440000	1395100000	713610000	370240000	311200000	430740000	140930000	109520000	180290000	853650000	401170000	214380000	238100000	230880000	82299000	60308000	88271000	642730000	319110000	147440000	176180000
P05023-3;P05023-4;P05023;P05023-2;P13637;P13637-3;Q5TC01;H0Y7C1;Q13733;Q5TC02;E9PRA5;P54707;P54707-2	Sodium/potassium-transporting ATPase subunit alpha-1	ATP1A1	15	6	7	3	5	7	11	ATP1A1	0	23.802	0.9945	0.40286	1.1879	0.40706	1.0721	0.40651	0.69868	0.79748	0.739305	-0.517296	-0.32648	-0.435758	145480000	43570000	54634000	47274000	199550000	104560000	48035000	46956000	59979000	22124000	12370000	25485000	67478000	32056000	15770000	19651000	191970000	64796000	58743000	68429000	495380000	249330000	117410000	128640000
Q96P70	Importin-9	IPO9	3	2	0	0	1	3	1	IPO9	0.0081911	2.4689	1.0517	0	0	0	1.1221	0.35493	1.0517	0	0.738515	0.0727232	#NUM!	-0.437301	16208000	4411600	6801700	4994900	0	0	0	0	0	0	0	0	7212300	3242000	1652200	2318200	37116000	11872000	12500000	12744000	20781000	11293000	5353100	4134400
G5EA06;Q92552;B4DRT2;D6RH20;D6RJC7;E5RJ73	28S ribosomal protein S27, mitochondrial	MRPS27	16	15	13	11	10	16	12	MRPS27	0	82.285	1.1043	0.35743	1.2718	0.28236	1.2009	0.27489	0.730865	0.77708	0.737895	-0.452323	-0.363865	-0.438513	1016900000	314240000	361860000	340810000	652290000	358140000	160880000	133270000	438860000	151230000	108730000	178900000	298120000	163490000	83426000	51198000	782170000	255230000	217330000	309610000	475970000	282230000	109970000	83769000
P38159;P38159-2;H3BT71;H0Y6E7;H3BR27;B3KRG5;H3BUY5;H3BNC1;O75526;Q8N7X1	RNA-binding motif protein, X chromosome;RNA-binding motif protein, X chromosome, N-terminally processed	RBMX	14	7	12	5	10	5	11	RBMX	0	94.152	1.1144	0.39705	1.4735	0.66164	1.029	0.44552	0.755725	1.06757	0.73726	-0.404067	0.0943307	-0.439755	881370000	190360000	471790000	219210000	2191700000	1053500000	687700000	450490000	276030000	91153000	53723000	131150000	1975500000	716370000	708310000	550830000	471530000	156920000	146920000	167690000	1541100000	776110000	323310000	441670000
P51114;B4DXZ6;P51114-2;E9PFF5;P51114-3;E7EU85;C9JAJ4;H7C4S4;C9JZE0;C9JY20;C9IZ22;C9JYQ6;C9J5B4;F8W871	Fragile X mental retardation syndrome-related protein 1	FXR1	22	17	17	8	9	17	14	FXR1	0	97.189	1.0132	0.43995	1.3923	0.50601	1.0387	0.43524	0.726575	0.949155	0.73697	-0.460816	-0.0752844	-0.440322	2112000000	777450000	805100000	529410000	1349100000	639280000	392110000	317720000	598900000	214020000	137740000	247130000	513730000	234170000	142050000	137510000	1933400000	645080000	583120000	705150000	1220100000	600650000	296930000	322560000
A5YKK6-2;A5YKK6;A5YKK6-3;B5MDN3;A5YKK6-4;H3BMZ2;H3BNB1;H3BR89;H3BVC9;H3BT18;H3BTH2;H3BU44;H3BMH0	CCR4-NOT transcription complex subunit 1	CNOT1	25	22	1	1	0	15	2	CNOT1	0	28.525	1.1797	0	1.244	0	1.0466	0.42581	1.1797	1.244	0.736205	0.23842	0.314986	-0.441821	376590000	108420000	149270000	118900000	16250000	8573600	4519800	3156200	9882400	3193900	2598600	4089900	0	0	0	0	341570000	86065000	101710000	153800000	21496000	10095000	5618600	5782300
F5H6E2;O00159-3;O00159;I3L501	Unconventional myosin-Ic	MYO1C	35	22	14	10	7	33	15	MYO1C	0	102.64	1.3733	0.28396	1.4635	0.25637	1.2297	0.24158	0.82863	0.859935	0.73564	-0.2712	-0.2177	-0.442928	1056900000	251890000	471300000	333690000	1732100000	241380000	85215000	1405500000	216630000	63038000	56140000	97457000	101660000	45894000	41569000	14198000	1790700000	501170000	575550000	714010000	456660000	240000000	112320000	104340000
Q96Q05-3;Q96Q05;Q96Q05-2;H0YBR0	Trafficking protein particle complex subunit 9	TRAPPC9	13	7	3	0	1	11	8	TRAPPC9	0	30.405	1.2995	0.43491	0	0	1.1463	0.32465	0.867205	0	0.735475	-0.205555	#NUM!	-0.443252	135360000	29345000	67015000	39003000	43100000	21463000	12793000	8844100	0	0	0	0	7641000	4663100	2023100	954790	261620000	80932000	92813000	87872000	142180000	71910000	38200000	32074000
Q5T1Z4;Q5T1Z8;Q14671-2;Q14671-3;Q14671;H0YEH2;E7EWT3;E9PR38;B4DG92;H0YDK8;H0YC97;H0YDC5;H0YDQ6	Pumilio homolog 1	PUM1	19	12	5	1	3	16	8	PUM1	0	66.338	1.3386	0.33938	0	0.32152	1.0407	0.42769	0.83899	0.32152	0.734195	-0.253274	-1.63702	-0.445765	317530000	107050000	92991000	117480000	105660000	40207000	42466000	22984000	4887500	1377900	2367000	1142600	24041000	10840000	9086200	4114900	680170000	224270000	174420000	281480000	154420000	77121000	39395000	37904000
I3L0E3;Q9Y2R5;E9PE17;Q8N859	28S ribosomal protein S17, mitochondrial	MRPS17	5	3	3	3	2	3	3	MRPS17	0	9.6992	1.1414	0.36792	1.2553	0	1.1858	0.28253	0.75466	1.2553	0.734165	-0.406101	0.328032	-0.445824	193600000	54621000	70972000	68003000	64941000	40120000	13658000	11162000	61904000	19475000	15682000	26747000	65844000	37303000	17204000	11337000	105500000	35586000	27135000	42778000	218840000	134160000	46736000	37939000
Q03135;C9JKI3;E9PCT5;Q03135-2	Caveolin-1;Caveolin	CAV1	3	2	1	2	2	2	3	CAV1	0	19.35	1.1797	0.24616	1.1085	0.3238	0.83665	0.63013	0.71293	0.71615	0.73339	-0.488168	-0.481666	-0.447348	197000000	51910000	88730000	56363000	135460000	73371000	39705000	22382000	38928000	12752000	11883000	14293000	74883000	35073000	25947000	13863000	47211000	19242000	11150000	16818000	357510000	171730000	78077000	107700000
J3QRS3;P19105;O14950;J3KTJ1;P24844-2;P24844	Myosin regulatory light chain 12A;Myosin regulatory light chain 12B	MYL12A;MYL12B	3	2	1	2	2	2	2	MYL12A;MYL12B	0.0036443	3.0473	1.3101	0	1.3917	0.30088	0.95302	0.51253	1.3101	0.84629	0.732775	0.389677	-0.240776	-0.448558	44511000	10814000	20217000	13480000	13695000	7098300	3396500	3200600	28060000	8467800	8731000	10861000	34017000	14964000	12362000	6692000	34574000	11098000	10967000	12509000	59281000	29134000	16144000	14003000
C9JAB2;Q16629-3;Q16629-2;Q16629-4;Q16629	Serine/arginine-rich splicing factor 7	SRSF7	5	3	5	3	4	4	5	SRSF7	0	25.846	1.0127	0.30443	1.5083	0.46175	0.98008	0.48402	0.658565	0.985025	0.73205	-0.602602	-0.0217678	-0.449986	130860000	28152000	71585000	31126000	798720000	395930000	275800000	126990000	88397000	25343000	25763000	37291000	328780000	101520000	155430000	71826000	236560000	67380000	87566000	81616000	601320000	297980000	165240000	138100000
P35579;P35579-2	Myosin-9	MYH9	29	20	1	1	0	14	1	MYH9	0	33.696	1.0095	0.24285	0	0	0.73148	0	0.626175	0	0.73148	-0.675362	#NUM!	-0.45111	313250000	85803000	137110000	90331000	6680500	3131700	2245900	1302900	12587000	4050100	3219000	5317400	0	0	0	0	247790000	79943000	86927000	80917000	8588600	3488100	1886400	3214000
H0YJ40;G3V4X6;G3V2S9;Q9GZT3-2;Q9GZT3;H0YJW7;H0YJ07;H0YJU7;H0YJI1	SRA stem-loop-interacting RNA-binding protein, mitochondrial	SLIRP	4	2	4	3	1	3	3	SLIRP	0	23.871	0.81956	0.58466	1.0948	0.36144	1.0637	0.39795	0.70211	0.72812	0.730825	-0.510231	-0.457752	-0.452402	127580000	49499000	34956000	43122000	144670000	79996000	20759000	43913000	179240000	63123000	52690000	63432000	66873000	31161000	19734000	15978000	235670000	77303000	71466000	86901000	150600000	78468000	39161000	32971000
J3QT28;O43684-2;O43684;B4DDM6;J3QSX4	Mitotic checkpoint protein BUB3	BUB3	10	9	7	5	4	5	6	BUB3	0	73.416	1.4867	0.33432	1.3353	0.39942	1.135	0.3265	0.91051	0.86736	0.73075	-0.135253	-0.205297	-0.45255	496280000	118870000	214750000	162650000	288990000	153460000	68239000	67292000	97668000	31998000	24014000	41656000	102320000	53040000	27852000	21431000	159900000	58951000	47189000	53755000	416230000	224590000	111140000	80494000
Q9BYK8;Q9BYK8-2;Q9BYK8-4	Helicase with zinc finger domain 2	HELZ2	22	17	1	1	1	6	4	HELZ2	0	17.951	1.2255	0	0.59367	0	1.1573	0.30419	1.2255	0.59367	0.730745	0.29337	-0.752267	-0.45256	167990000	47673000	62224000	58089000	6596900	748730	3749200	2099000	10899000	2020800	7850700	1027400	16147000	1229900	14460000	457290	41148000	13512000	10728000	16909000	179700000	77991000	73986000	27720000
Q5SQP8;P56545;P56545-2;E9PGB1;E7EUB3;E7ESU7;D6RAX2;E7EPF8;Q13363-2;Q13363	C-terminal-binding protein 2	CTBP2	7	6	0	0	0	5	2	CTBP2	0	10.787	1.2551	0	0	0	1.198	0.26227	1.2551	0	0.730135	0.327802	#NUM!	-0.453765	209120000	47624000	95920000	65573000	0	0	0	0	0	0	0	0	0	0	0	0	104880000	28719000	36166000	39996000	12033000	6311400	3780400	1940700
H3BLZ8;Q92841;Q92841-1;Q92841-3;C9JMU5;Q92841-2	Probable ATP-dependent RNA helicase DDX17	DDX17	34	31	27	31	25	33	26	DDX17	0	179.61	1.6077	0.27603	1.6034	0.32569	1.2337	0.2257	0.941865	0.964545	0.7297	-0.0864078	-0.0520795	-0.454625	8596900000	2147900000	3314300000	3134800000	4191300000	2468100000	997670000	725560000	4466700000	1282700000	1244800000	1939200000	2394400000	1307200000	616510000	470690000	9313100000	2771200000	3146500000	3395400000	3982700000	2441500000	911190000	630040000
P61978-3;Q5T6W5;Q5T6W2	Heterogeneous nuclear ribonucleoprotein K	HNRNPK	25	22	24	23	18	22	20	HNRNPK	0	323.31	1.1355	0.42177	1.3288	0.4017	1.104	0.35285	0.778635	0.86525	0.728425	-0.360981	-0.208811	-0.457148	14909000000	4037800000	6361600000	4509900000	23999000000	11872000000	6159700000	5967300000	7424200000	2327900000	1980800000	3115500000	6886400000	3435900000	1993000000	1457500000	12286000000	3918100000	3990900000	4376800000	10651000000	5700000000	2732000000	2218500000
P67809;C9J5V9;H0Y449	Nuclease-sensitive element-binding protein 1	YBX1	20	16	15	15	17	15	14	YBX1	0	323.31	1.2164	0.33938	1.2098	0.47979	1.0213	0.43456	0.77789	0.844795	0.72793	-0.362362	-0.243327	-0.458128	12582000000	3318000000	5047900000	4216200000	21264000000	12708000000	4693800000	3862200000	9184000000	3120000000	2299800000	3764200000	15896000000	8047800000	4051400000	3796500000	7808300000	2656200000	2483000000	2669100000	12223000000	6489500000	3092200000	2641300000
P54886-2;P54886	Delta-1-pyrroline-5-carboxylate synthase;Glutamate 5-kinase;Gamma-glutamyl phosphate reductase	ALDH18A1	21	15	13	6	8	14	14	ALDH18A1	0	42.217	1.0728	0.56929	1.1929	0.46753	1.0481	0.40696	0.821045	0.830215	0.72753	-0.284467	-0.268443	-0.458921	408170000	119600000	169200000	119370000	451760000	145580000	88285000	217890000	92904000	28552000	25752000	38600000	163770000	74396000	46619000	42753000	424380000	167100000	121950000	135320000	376200000	189380000	102510000	84308000
P51398-2;P51398;P51398-3	28S ribosomal protein S29, mitochondrial	DAP3	17	15	12	11	6	13	11	DAP3	0	194.68	1.1623	0.29651	1.2921	0.26963	1.2034	0.25051	0.729405	0.780865	0.726955	-0.455208	-0.356855	-0.460062	1692800000	492490000	617250000	583050000	488650000	295000000	104020000	89634000	833910000	280180000	206130000	347610000	184440000	103860000	50342000	30233000	1056700000	353940000	290170000	412640000	690190000	341400000	248970000	99823000
Q9BRJ6;C9JQV0;H7C0T1;H7C2R9	Uncharacterized protein C7orf50	C7orf50	6	4	2	3	2	5	2	C7orf50	0	25.838	1.4175	0.1658	1.2049	0.12839	1.2823	0.17155	0.79165	0.666645	0.726925	-0.337065	-0.585009	-0.460122	226850000	53506000	94709000	78638000	48252000	28914000	13017000	6321700	69049000	23084000	14369000	31596000	71517000	47232000	15257000	9028700	156640000	47108000	50948000	58581000	123760000	80723000	28008000	15025000
Q9Y2Q9;H0YAT2;E5RGC7;E5RFH3;H7C5V3;E5RFT8;H0YC42;E5RK86;F5H0B0	28S ribosomal protein S28, mitochondrial	MRPS28	4	4	4	4	3	4	3	MRPS28	0	15.216	1.1231	0.34501	1.2731	0.28542	1.1815	0.27195	0.734055	0.77926	0.726725	-0.44604	-0.359823	-0.460519	582520000	170530000	202800000	209190000	186230000	106240000	38256000	41730000	174680000	55746000	43068000	75863000	112540000	62531000	29012000	20999000	253520000	82468000	65421000	105630000	243450000	138190000	49830000	55428000
Q8NCA5-2;Q8NCA5;E9PH82;B4DT23;C9J3G8	Protein FAM98A	FAM98A	13	12	10	12	8	12	9	FAM98A	0	267.81	1.4924	0.36222	1.1863	0.45436	1.0348	0.4182	0.92731	0.82033	0.7265	-0.108876	-0.285724	-0.460965	4831800000	1316800000	1546800000	1968200000	2323900000	1253100000	575280000	495600000	3749500000	1273800000	980380000	1495300000	1353800000	678990000	349410000	325450000	4925000000	1617800000	1612600000	1694600000	2581200000	1420600000	573850000	586760000
F8WJN3;Q16630-3;Q16630;Q16630-2;F8W084	Cleavage and polyadenylation specificity factor subunit 6	CPSF6	7	4	5	2	4	3	5	CPSF6	0	28.793	1.4204	0.28642	0.76402	0.34522	1.1329	0.32008	0.85341	0.55462	0.72649	-0.228689	-0.850428	-0.460985	136950000	37571000	55440000	43936000	210740000	113140000	61381000	36222000	40404000	21718000	7555200	11130000	163460000	88762000	42123000	32576000	134960000	52290000	36612000	46055000	264900000	148330000	67545000	49020000
Q14240;Q14240-2;E7EQG2;Q9NZE6;J3KSN7;E7EMV8;E9PBH4;F8WE11;C9JUF0	Eukaryotic initiation factor 4A-II	EIF4A2	14	10	11	7	9	9	8	EIF4A2	0	12.951	1.0143	0.25605	1.2366	0.28084	1.1677	0.28501	0.635175	0.75872	0.726355	-0.654774	-0.398361	-0.461253	63749000	19076000	19837000	24835000	35749000	23264000	5976700	6508100	39589000	12102000	13510000	13978000	73793000	40382000	20596000	12814000	42830000	14724000	13587000	14519000	131710000	73795000	32862000	25057000
P82675;P82675-2	28S ribosomal protein S5, mitochondrial	MRPS5	11	7	3	6	2	8	3	MRPS5	0	34.417	1.1614	0.28738	1.2097	0.3293	1.1768	0.27371	0.72439	0.7695	0.725255	-0.465161	-0.378007	-0.46344	539490000	245400000	148480000	145610000	85531000	47970000	19034000	18527000	126270000	42549000	31337000	52385000	11981000	6518400	2041600	3420700	196250000	68816000	53635000	73801000	49586000	27518000	11457000	10610000
Q08945;E9PPZ7;E9PMD4	FACT complex subunit SSRP1	SSRP1	10	6	7	2	5	5	7	SSRP1	0	13.559	1.5622	0.22765	1.6728	0.26766	1.1687	0.28122	0.894925	0.97023	0.72496	-0.160161	-0.0436013	-0.464027	131470000	29357000	63327000	38788000	324970000	191670000	94069000	39235000	21091000	7157400	5792600	8141000	95853000	47870000	32162000	15821000	98267000	33829000	28054000	36383000	290650000	157470000	63635000	69547000
P41091;Q2VIR3;F8W810;Q2VIR3-2;H7BZU1	Eukaryotic translation initiation factor 2 subunit 3;Putative eukaryotic translation initiation factor 2 subunit 3-like protein	EIF2S3;EIF2S3L	15	14	9	13	10	12	9	EIF2S3;EIF2S3L	0	119.15	1.0688	0.26544	1.2898	0.30899	1.0677	0.38221	0.66712	0.799395	0.724955	-0.583982	-0.32302	-0.464037	1148800000	337970000	455870000	355000000	830150000	462860000	208090000	159190000	724130000	234390000	191630000	298110000	455820000	245460000	120950000	89407000	576900000	194060000	182860000	199980000	696860000	364820000	168550000	163500000
P52292;J3QLL0;J3KS65	Importin subunit alpha-1	KPNA2	11	7	5	10	3	9	2	KPNA2	0	30.523	1.1125	0.40755	0.98067	0.40838	1.0017	0.44821	0.760025	0.694525	0.724955	-0.395881	-0.525901	-0.464037	299300000	89227000	95616000	114460000	120240000	75229000	17268000	27739000	270890000	104450000	58234000	108200000	47766000	23927000	12504000	11334000	237740000	85339000	60790000	91615000	25010000	13569000	4645000	6796300
H7BY36	0	EWSR1	9	8	7	8	8	9	8	EWSR1	0.00088028	5.2656	1.9101	0	1.2416	0.40217	1.1789	0.27068	1.9101	0.821885	0.72479	0.933648	-0.282992	-0.464365	142250000	29288000	53926000	59035000	0	0	0	0	56308000	17079000	16973000	22256000	34506000	19660000	7017500	7828000	138760000	46973000	46889000	44899000	62569000	35275000	16033000	11261000
Q9Y224;G3V4C6;H0YJB9;G3V4E7	UPF0568 protein C14orf166	C14orf166	19	17	18	11	14	14	14	C14orf166	0	323.31	1.6456	0.3454	1.2252	0.36577	1.1011	0.34781	0.9955	0.795485	0.724455	-0.00650678	-0.330093	-0.465032	10898000000	2514100000	4180200000	4203500000	2274100000	1203900000	613090000	457100000	2460600000	926430000	616680000	917460000	1283800000	672070000	309580000	302160000	4331900000	1556800000	1413700000	1361300000	1789300000	974920000	445090000	369330000
G5E9W7;G5E9V5;P82650;H7C5F2;H7C5H3;Q9H3I1;H7C5L9	28S ribosomal protein S22, mitochondrial	MRPS22	13	13	11	12	9	12	11	MRPS22	0	104.53	1.0213	0.33044	1.2696	0.25564	1.1884	0.25954	0.67587	0.76262	0.72397	-0.565182	-0.390964	-0.465998	1268000000	411370000	440560000	416070000	695450000	368910000	169690000	156850000	692250000	235960000	164190000	292100000	407840000	229100000	103760000	74984000	755010000	240950000	206380000	307680000	539520000	307460000	120970000	111090000
Q01085;E7ETJ9;E7ETC0;A6NKZ9;Q49AS9	Nucleolysin TIAR	TIAL1	15	13	10	10	8	13	9	TIAL1	0	215.14	1.312	0.50215	1.2077	0.45885	1.0959	0.3519	0.907075	0.833275	0.7239	-0.140706	-0.263135	-0.466138	4424400000	1097200000	1896700000	1430500000	2006000000	936660000	497640000	571730000	1458500000	468910000	440350000	549200000	793940000	366780000	252590000	174570000	1659500000	507260000	558630000	593600000	1288700000	627110000	378300000	283340000
Q15434;F8W1T6;F8VQS9;F8VZR4;F5H5C8;F8VV01	RNA-binding motif, single-stranded-interacting protein 2	RBMS2	6	6	6	6	5	6	6	RBMS2	0	27.367	1.1245	0.34701	1.1298	0.39234	1.0214	0.42591	0.735755	0.76107	0.723655	-0.442703	-0.393899	-0.466626	976610000	256850000	379990000	339760000	835430000	449100000	215170000	171160000	450860000	155170000	105270000	190430000	462660000	229170000	139840000	93640000	503380000	183280000	133640000	186450000	705760000	342460000	187650000	175650000
P62310	U6 snRNA-associated Sm-like protein LSm3	LSM3	2	2	0	1	0	2	2	LSM3	0.003574	2.8822	1.635	0	0	0	1.0524	0.39318	1.635	0	0.72279	0.709291	#NUM!	-0.468352	96824000	24907000	29368000	42549000	0	0	0	0	6237100	1976300	1746900	2513900	0	0	0	0	22986000	6998000	8255500	7732900	73531000	38227000	18356000	16948000
Q13310-3;Q13310-2;Q13310;B1ANR0;H0Y5F5;H0YEU6;H0YCC8;B1ANR1;H0YEQ8;H0Y6X6;H0YER0;E9PIA5	Polyadenylate-binding protein 4	PABPC4	38	27	28	27	24	27	30	PABPC4	0	323.31	1.0924	0.46366	1.2213	0.73868	0.93159	0.51382	0.77803	0.97999	0.722705	-0.362102	-0.0291611	-0.468521	15032000000	4290100000	5894000000	4848200000	14913000000	7599900000	3781400000	3531500000	7995500000	2713500000	1973200000	3308900000	9650300000	4098300000	2399000000	3153000000	12960000000	4590800000	4066700000	4302900000	16652000000	7955100000	4403200000	4294100000
E9PR30;P62861	40S ribosomal protein S30	FAU	3	2	3	1	2	2	3	FAU	0	14.923	1.3521	0.22258	0	0.28885	1.1253	0.32002	0.78734	0.28885	0.72266	-0.344941	-1.79161	-0.468611	456280000	122160000	176680000	157440000	562860000	345510000	144260000	73092000	264130000	92658000	63635000	107830000	531440000	311540000	128750000	91145000	357390000	123920000	102640000	130830000	752910000	449630000	156850000	146440000
O75477;B0QZ43	Erlin-1	ERLIN1	6	5	2	1	3	3	3	ERLIN1	0	14.966	1.2376	0.34824	0	0.43501	1.11	0.33516	0.79292	0.43501	0.72258	-0.334753	-1.20088	-0.468771	186280000	48907000	86616000	50758000	151180000	70044000	50289000	30844000	39151000	12328000	12057000	14766000	74418000	31124000	24932000	18362000	221550000	67083000	72063000	82400000	50614000	25883000	14447000	10284000
O00154-2;O00154-3;O00154-6;O00154-4;O00154-7;O00154;B4DUX0;K7EKP8;O00154-5;F5GWE2	Cytosolic acyl coenzyme A thioester hydrolase	ACOT7	5	4	2	1	0	2	3	ACOT7	0	7.1086	0.32398	1.6178	0	0	0.65208	0.78889	0.97089	0	0.720485	-0.0426202	#NUM!	-0.47296	87413000	50664000	14067000	22681000	32254000	11148000	4586000	16520000	8765200	3920200	2471900	2373100	0	0	0	0	23485000	10613000	6107700	6764600	58503000	22218000	14678000	21607000
D6RBD7;C9J1V9;O43324-2;O43324;D6RCQ0;H0YAL7	Eukaryotic translation elongation factor 1 epsilon-1	EEF1E1;EEF1E1-BLOC1S5	3	3	2	0	1	1	2	EEF1E1;EEF1E1-BLOC1S5	0.0030817	3.5939	0.82738	0.4676	0	0.43242	1.0073	0.4324	0.64749	0.43242	0.71985	-0.62707	-1.20949	-0.474232	88359000	31821000	30828000	25711000	33959000	16241000	9287700	8429800	0	0	0	0	55310000	26449000	14810000	14051000	39101000	12345000	12926000	13830000	58260000	28259000	17947000	12054000
H0YH87;Q99700-2;Q99700-4;Q99700;F8WB06;F8VQP2;F8VQS0;F8W0B5;F8VVY6;F8VRK6;F8VZQ7	Ataxin-2	ATXN2	25	15	10	1	7	23	11	ATXN2	0	161.04	1.1258	0.34765	0	0.45612	1.0831	0.35492	0.736725	0.45612	0.71901	-0.440802	-1.13251	-0.475916	732160000	213470000	270050000	248650000	220930000	123460000	51487000	45983000	12884000	3721100	2847700	6315200	102470000	48697000	29688000	24081000	1409300000	463190000	426180000	519900000	247040000	131960000	61405000	53670000
O14744;G3V5W5;O14744-2;G3V580;B4DX49;H0YJX6;B4DV00;A8MTP3;G3V5L5;G3V2L6;G3V2X6;C9JSX3;H0YJ77;G3V507;G3V2F5	Protein arginine N-methyltransferase 5;Protein arginine N-methyltransferase 5, N-terminally processed;Protein arginine N-methyltransferase 5	PRMT5	11	7	4	7	0	8	7	PRMT5	0	15.757	1.0106	0.47036	1.0393	0	1.0969	0.34077	0.74048	1.0393	0.718835	-0.433467	0.0556122	-0.476267	233840000	77462000	80983000	75398000	58084000	31814000	10899000	15371000	165830000	57723000	38977000	69130000	0	0	0	0	224050000	75635000	67051000	81361000	173930000	87600000	45696000	40632000
Q9BZH6	WD repeat-containing protein 11	WDR11	14	9	1	1	1	10	3	WDR11	0	16.248	1.4224	0	0	0	1.2089	0.22834	1.4224	0	0.71862	0.508327	#NUM!	-0.476699	225320000	45519000	114020000	65780000	11313000	5417300	4397400	1498200	15038000	4339200	4803400	5895300	11731000	2692600	8111400	926820	220610000	69771000	83324000	67512000	69495000	39778000	15853000	13863000
P22695;H3BRG4;H3BSJ9;H3BP04;H3BUE4;H3BUI9	Cytochrome b-c1 complex subunit 2, mitochondrial	UQCRC2	15	9	14	11	9	12	11	UQCRC2	0	250.74	1.1135	0.38982	1.0165	0.64187	1.0028	0.4336	0.75166	0.829185	0.7182	-0.411848	-0.270234	-0.477542	1465700000	419270000	564150000	482320000	3486700000	1945600000	765860000	775230000	1012200000	354270000	291970000	365940000	988200000	464050000	219570000	304580000	1016100000	356580000	294750000	364730000	1933500000	963300000	507720000	462450000
C9JJ19;P82930	28S ribosomal protein S34, mitochondrial	MRPS34	8	7	6	6	6	6	5	MRPS34	0	22.184	1.1186	0.29413	1.2971	0.23435	1.1907	0.24509	0.706365	0.765725	0.717895	-0.501514	-0.385102	-0.478155	438860000	131200000	163420000	144230000	289920000	165210000	67844000	56873000	162210000	52140000	40630000	69445000	181410000	103180000	48017000	30217000	252290000	80973000	69038000	102280000	205570000	127730000	43320000	34523000
K7EM56;K7ELC2;P62841;K7EJ78;K7EQJ5	40S ribosomal protein S15	RPS15	4	4	3	2	3	2	2	RPS15	0	52.576	1.1248	0.23854	1.3363	0.21032	1.0774	0.35773	0.68167	0.77331	0.717565	-0.552855	-0.370881	-0.478819	907280000	282600000	297450000	327240000	819770000	518830000	184560000	116380000	265390000	89516000	60013000	115860000	1203800000	689600000	302830000	211380000	201170000	64837000	62057000	74273000	883120000	490560000	220970000	171590000
Q9Y3I0;E7EQS9	tRNA-splicing ligase RtcB homolog	RTCB	27	25	22	25	22	26	24	RTCB	0	323.31	1.5894	0.34569	1.2514	0.39712	1.0743	0.36072	0.967545	0.82426	0.71751	-0.0475993	-0.278829	-0.478929	33108000000	7746200000	13037000000	12324000000	13022000000	6867300000	3640700000	2514300000	23155000000	7448700000	6494100000	9212500000	7343100000	3742300000	1932500000	1668300000	24564000000	7727200000	8753600000	8083400000	14392000000	7683900000	3768500000	2939700000
Q15437;Q5QPE2;Q5QPE1	Protein transport protein Sec23B	SEC23B	39	33	22	26	15	35	27	SEC23B	0	323.31	1.5333	0.32617	1.2398	0.31317	1.0216	0.41257	0.929735	0.776485	0.717085	-0.105109	-0.36497	-0.479784	17740000000	3833100000	7957400000	5949900000	3352700000	1744200000	966130000	642300000	8006900000	2638400000	2106000000	3262600000	1367000000	743330000	358240000	265430000	13975000000	4625200000	4512600000	4837100000	5474100000	2898400000	1255300000	1320400000
P56134-3;P56134	ATP synthase subunit f, mitochondrial	ATP5J2	3	3	3	2	2	2	3	ATP5J2	0.0036023	2.9475	0	0	0	0	1.0419	0.39097	0	0	0.716435	#NUM!	#NUM!	-0.481092	21859000	6527000	8331900	7000200	21055000	11962000	4794800	4298300	13943000	4900100	3392000	5651300	17047000	8293400	3053300	5699800	26361000	10624000	6923600	8813200	64878000	34438000	11746000	18694000
J3QLS3;Q9Y2R9;J3QQS1;J3QKW2;J3KSI8	28S ribosomal protein S7, mitochondrial	MRPS7	11	11	9	8	5	10	8	MRPS7	0	111.34	1.1131	0.29079	1.2575	0.28222	1.1605	0.27191	0.701945	0.76986	0.716205	-0.51057	-0.377332	-0.481556	1523300000	495590000	534810000	492920000	470090000	270050000	116000000	84043000	308540000	113900000	70956000	123690000	211330000	120120000	53660000	37547000	814090000	285020000	204320000	324750000	342410000	192870000	91893000	57650000
Q9UG56-2;B1AKM8;B1AKM6;H0Y7P7;Q9UG56;B1AKN0;B1AKM9	Phosphatidylserine decarboxylase proenzyme;Phosphatidylserine decarboxylase alpha chain;Phosphatidylserine decarboxylase beta chain	PISD	8	2	3	1	3	0	1	PISD	0.00099108	6.9741	1.579	0.50597	0	0.92131	0	0.71475	1.04249	0.92131	0.71475	0.0600266	-0.118241	-0.484489	15158000	3540300	5739600	5878000	15542000	7485200	4009800	4047300	2781400	997590	716350	1067500	26818000	11997000	5068700	9752500	0	0	0	0	22180000	10136000	4987500	7056200
P25786;P25786-2;B4DEV8;F5GX11	Proteasome subunit alpha type-1;Proteasome subunit alpha type	PSMA1	3	1	0	1	0	3	1	PSMA1	0.0069444	2.6147	0	0	0	0	0.71455	0	0	0	0.71455	#NUM!	#NUM!	-0.484893	38076000	9999700	17454000	10623000	0	0	0	0	8892300	3485900	2402700	3003700	0	0	0	0	37985000	14700000	11094000	12191000	7694500	4541000	1418400	1735100
E9PJM3;Q9UK99-3;Q9UK99-2;Q9UK99;G3V1E0;E9PL46;B4E3U2;Q49AF1	F-box only protein 3	FBXO3	8	6	1	7	0	7	4	FBXO3	0	15.663	1.5801	0	1.3873	0	1.1916	0.23739	1.5801	1.3873	0.714495	0.660016	0.47228	-0.485004	228440000	65246000	85969000	77226000	8642100	5042700	2189800	1409500	121550000	38241000	32344000	50966000	0	0	0	0	113520000	37580000	32067000	43874000	196830000	125870000	44986000	25976000
Q9Y3D9;J3QLR8	28S ribosomal protein S23, mitochondrial	MRPS23	8	8	7	8	8	7	8	MRPS23	0	140.13	1.1411	0.29209	1.1982	0.25819	1.1766	0.25192	0.716595	0.728195	0.71426	-0.48077	-0.457603	-0.485479	1237600000	380150000	440680000	416790000	709220000	453170000	140880000	115170000	376030000	126380000	93484000	156160000	401120000	216320000	119630000	65170000	577790000	197370000	151700000	228720000	763720000	448370000	160100000	155250000
Q9NNW5;E9PDU5;E9PBK6;C9K020;E5RFX3;F8WE36	WD repeat-containing protein 6	WDR6	20	13	1	3	0	18	4	WDR6	0	29.727	1.4687	0	1.0825	0	1.0749	0.35193	1.4687	1.0825	0.713415	0.55454	0.114367	-0.487187	213960000	62476000	73721000	77764000	10689000	4119500	3448500	3120800	76082000	31218000	15370000	29495000	0	0	0	0	420850000	148540000	109800000	162510000	48064000	26470000	10770000	10824000
Q9UG63;Q75MJ1;C9JHK9;C9JZV3	ATP-binding cassette sub-family F member 2	ABCF2	10	3	1	1	3	0	8	ABCF2	0	12.944	0.52437	0	0	1.1451	0	0.71275	0.52437	1.1451	0.71275	-0.931343	0.195474	-0.488532	49693000	22283000	10649000	16761000	20143000	10982000	2676000	6485000	13111000	4112800	2984600	6013900	32351000	12176000	9840300	10334000	0	0	0	0	143030000	65909000	31177000	45945000
F8W930;Q9Y6M1-1;Q9Y6M1;Q9Y6M1-5;Q9Y6M1-6;Q9Y6M1-3;Q9Y6M1-4;O00425-2;Q9NZI8-2;Q9NZI8	Insulin-like growth factor 2 mRNA-binding protein 2	IGF2BP2	23	20	21	16	19	19	20	IGF2BP2	0	163.19	1.1028	0.33872	1.0153	0.42184	0.98688	0.43518	0.72076	0.71857	0.71103	-0.472409	-0.476799	-0.492018	2265500000	582190000	1001800000	681520000	3807400000	2013800000	1076200000	717470000	1001300000	326260000	312440000	362560000	2451300000	1110300000	732180000	608850000	1849800000	600510000	579770000	669530000	3585000000	1592200000	806940000	1185800000
P62277;J3KMX5;E9PS50	40S ribosomal protein S13	RPS13	12	10	10	10	10	11	11	RPS13	0	130.44	1.2414	0.29249	1.2251	0.3409	1.0865	0.33256	0.766945	0.783	0.70953	-0.382805	-0.352916	-0.495064	4629600000	1289700000	1706800000	1633100000	3090500000	1759800000	793400000	537290000	1840400000	595030000	469070000	776290000	2516100000	1324900000	706310000	484900000	2237700000	742580000	694050000	801100000	2710100000	1567300000	614810000	527980000
P63244;J3KPE3;D6RAC2;H0YAF8;H0Y8W2;H0YAM7;D6REE5;D6RHH4;D6R9Z1;D6R9L0;D6RFX4;D6RF23;H0Y8R5;D6RBD0;D6RFZ9;D6RAU2;E9PD14;H0Y9P0;D6RHJ5;D6RGK8;D6R909;D6RDI0	Guanine nucleotide-binding protein subunit beta-2-like 1;Guanine nucleotide-binding protein subunit beta-2-like 1, N-terminally processed	GNB2L1	18	17	13	14	14	16	14	GNB2L1	0	323.31	1.3212	0.32861	1.3072	0.39018	1.1018	0.31647	0.824905	0.84869	0.709135	-0.2777	-0.23669	-0.495868	8957800000	2394600000	3159800000	3403400000	1650700000	910280000	370230000	370180000	2942100000	932070000	742130000	1267900000	1116400000	563480000	289220000	263720000	3981600000	1292400000	1276200000	1413000000	1838100000	1052000000	431490000	354690000
Q9NZB2;Q9NZB2-6;Q9NZB2-4;Q9NZB2-5;Q9NZB2-2;H7C0T0;F8W881	Constitutive coactivator of PPAR-gamma-like protein 1	FAM120A	33	25	24	13	18	28	26	FAM120A	0	192.64	0.97501	0.33257	1.1526	0.50235	1.024	0.39423	0.65379	0.827475	0.709115	-0.613101	-0.273212	-0.495908	1793600000	567200000	688510000	537930000	1409300000	765770000	321620000	321940000	242330000	83302000	65636000	93391000	585610000	275040000	149860000	160710000	1834000000	690330000	533650000	610030000	2097800000	1114700000	487480000	495640000
P47914	60S ribosomal protein L29	RPL29	2	1	1	1	2	1	1	RPL29	0	39.457	1.3604	0.22495	1.2757	0.19833	1.2002	0.21689	0.792675	0.737015	0.708545	-0.335199	-0.440234	-0.497069	505670000	131310000	193460000	180900000	813740000	519820000	186600000	107320000	176710000	60530000	40516000	75664000	871610000	562450000	177570000	131590000	335770000	112630000	98462000	124670000	472510000	310000000	86567000	75940000
Q8WVC2;P63220;Q9BYK1;Q9BYK2	40S ribosomal protein S21	RPS21	5	4	4	4	4	4	5	RPS21	0	138.54	1.2811	0.25593	1.3458	0.37997	1.0962	0.3202	0.768515	0.862885	0.7082	-0.379855	-0.21276	-0.497771	448170000	126140000	149760000	172270000	553360000	320580000	140630000	92149000	256680000	79415000	69312000	107960000	293910000	149760000	75636000	68513000	343550000	106750000	110040000	126760000	826130000	433930000	219290000	172910000
B4E241;P84103	Serine/arginine-rich splicing factor 3	SRSF3	7	2	6	2	5	2	7	SRSF3	0	41.133	1.2285	0.29582	1.2362	0.33878	1.0477	0.36837	0.76216	0.78749	0.708035	-0.391834	-0.344666	-0.498107	1280600000	322160000	548350000	410080000	1382400000	774020000	358980000	249370000	411950000	140950000	102830000	168170000	794180000	402090000	233010000	159080000	804740000	265520000	242800000	296420000	1280900000	709790000	283550000	287540000
B4DT77;P20073-2;P20073	Annexin;Annexin A7	ANXA7	15	15	6	14	7	12	8	ANXA7	0	80.746	1.1798	0.38352	1.2195	0.31144	1.0244	0.39141	0.78166	0.76547	0.707905	-0.355387	-0.385582	-0.498372	2152100000	683500000	951300000	517310000	185830000	94251000	51145000	40431000	898880000	316170000	232280000	350420000	134670000	73234000	39170000	22265000	626630000	206920000	223820000	195890000	307490000	151740000	88616000	67140000
P55060-4;P55060-3;P55060;B4DUC5;P55060-2	Exportin-2	CSE1L	6	3	4	2	3	3	4	CSE1L	0	7.0779	0.57385	0.39891	0.82801	0.55499	0.51354	0.90106	0.48638	0.6915	0.7073	-1.03984	-0.532199	-0.499606	7211800000	1275600000	5451700000	484470000	9225200000	2438200000	6005400000	781650000	2121000000	813360000	282430000	1025200000	19267000000	3137700000	14171000000	1958800000	2751100000	1256400000	800230000	694460000	7531500000	2493200000	2079600000	2958700000
P35249;C9JZI1;C9JTT7;C9J8M3;C9JXZ7;H7C1P0;C9JW34;C9JGY5;F8WE44	Replication factor C subunit 4	RFC4	7	7	2	3	2	2	1	RFC4	0	9.9262	1.4456	0.41225	1.4611	0.36575	1.1441	0.26939	0.928925	0.913425	0.706745	-0.106366	-0.130642	-0.500738	156760000	78243000	45021000	33495000	21169000	10449000	5217200	5502000	79075000	9806300	22764000	46505000	50840000	23920000	16080000	10841000	22030000	6653500	7577100	7799800	24769000	13210000	6755700	4804000
F5GYT8;G5E9X5;E9PG35;E9PHF7;Q96RQ3	Methylcrotonoyl-CoA carboxylase subunit alpha, mitochondrial	MCCC1	4	3	4	1	2	2	3	MCCC1	0	7.3267	0.85013	0.53536	0.95318	0.71734	0.74662	0.66581	0.692745	0.83526	0.706215	-0.529604	-0.259703	-0.501821	60472000	20965000	22472000	17035000	104120000	44468000	32002000	27649000	29919000	9278300	9854200	10786000	36037000	16270000	8930900	10836000	59512000	23798000	16686000	19028000	126940000	57029000	36580000	33334000
P53992;G5EA31;B4DZT4;F6RFB3	Protein transport protein Sec24C	SEC24C	40	36	24	23	19	36	26	SEC24C	0	323.31	1.5217	0.28559	1.1885	0.30618	1.085	0.32694	0.903645	0.74734	0.70597	-0.146172	-0.420163	-0.502321	19387000000	4207200000	8939900000	6240400000	9153900000	5055500000	2599900000	1498500000	4050300000	1357800000	1071900000	1620500000	3087700000	1740900000	770480000	576330000	17774000000	5692200000	5839700000	6242100000	12169000000	6948900000	2923600000	2296000000
Q9Y3D3;A6ND22;B4E032	28S ribosomal protein S16, mitochondrial	MRPS16	5	3	4	2	5	3	4	MRPS16	0	11.733	1.1552	0.3087	1.2874	0.27611	1.1296	0.28225	0.73195	0.781755	0.705925	-0.450183	-0.355212	-0.502413	296930000	90975000	103190000	102760000	172670000	100030000	41670000	30971000	144950000	52741000	31602000	60602000	165340000	91311000	44672000	29359000	200490000	66107000	55943000	78437000	425980000	259990000	87450000	78546000
Q9BRQ8;Q9BRQ8-2	Apoptosis-inducing factor 2	AIFM2	6	5	1	5	0	5	0	AIFM2	0	24.899	0.742	0	0.8556	0	0.70298	0	0.742	0.8556	0.70298	-0.430509	-0.224992	-0.508444	163560000	53245000	68504000	41813000	12042000	4750400	3260500	4031200	86658000	34054000	23383000	29221000	0	0	0	0	64450000	24637000	18181000	21631000	0	0	0	0
Q8N4Q0;B4DZ91;J3KTQ8	Zinc-binding alcohol dehydrogenase domain-containing protein 2	ZADH2	6	4	3	4	2	5	2	ZADH2	0	10.01	0.85461	0.69662	1.1585	0.92125	0.77723	0.62857	0.775615	1.03988	0.7029	-0.366587	0.0564101	-0.508609	123930000	39035000	49403000	35496000	96174000	41876000	21312000	32987000	81079000	27825000	22233000	31022000	58024000	19987000	14889000	23148000	70486000	26586000	21854000	22045000	75918000	36114000	17890000	21914000
H0YMV8;Q71UM5;C9JLI6;C9J1C5	40S ribosomal protein S27;40S ribosomal protein S27-like	RPS27L	4	3	3	3	3	3	3	RPS27L	0.00084034	4.6259	1.0455	0.35616	1.0954	0	0.95101	0.45456	0.70083	1.0954	0.702785	-0.512864	0.131458	-0.508845	281150000	89586000	92153000	99416000	189080000	104770000	41445000	42866000	125430000	44743000	35702000	44988000	5707400	2683100	2022800	1001600	213630000	69271000	70588000	73774000	216960000	107120000	58834000	50997000
Q6PKG0;Q6PKG0-3;E5RH50;H0YC33;H0YBW1;H0YC73;Q659C4-7;Q659C4-6;Q659C4-5;Q659C4-2;Q659C4;E5RHK4;H0YAN4;H0YBM7;Q659C4-9;H0YBR8;H0YAX9	La-related protein 1	LARP1	28	17	19	9	11	26	16	LARP1	0	64.505	1.1743	0.33107	1.1836	0.41403	1.0642	0.34025	0.752685	0.798815	0.702225	-0.409882	-0.324067	-0.509995	861820000	285160000	281620000	295040000	1112700000	637320000	246050000	229310000	192740000	66498000	45678000	80569000	548940000	284850000	139900000	124190000	2003400000	682870000	602660000	717910000	1217100000	681150000	277220000	258750000
P04792;F8WE04;C9J3N8	Heat shock protein beta-1	HSPB1	6	5	4	5	4	6	4	HSPB1	0	29.485	0.90724	0.32108	0.83448	0.30202	1.1409	0.26355	0.61416	0.56825	0.702225	-0.703314	-0.815402	-0.509995	424470000	148300000	147480000	128690000	219700000	132190000	47258000	40247000	186210000	87509000	44016000	54684000	172130000	98987000	40722000	32421000	407100000	174740000	107210000	125140000	369060000	217890000	87641000	63533000
P49750-3;P49750;P49750-4;H0YIQ2;F8VU51;H0YI23	YLP motif-containing protein 1	YLPM1	12	3	2	2	0	9	2	YLPM1	0	21.82	1.7533	0.45699	0	0	1.1896	0.21283	1.10515	0	0.701215	0.144236	#NUM!	-0.512071	37238000	7635300	16792000	12810000	25809000	12855000	5244000	7709700	107620000	28907000	19944000	58768000	0	0	0	0	204740000	64355000	71191000	69196000	14302000	8103700	3251300	2946600
P07814	Bifunctional glutamate/proline--tRNA ligase;Glutamate--tRNA ligase;Proline--tRNA ligase	EPRS	16	12	1	0	1	11	3	EPRS	0	20.299	1.052	0	0	0	1.0466	0.3555	1.052	0	0.70105	0.0731347	#NUM!	-0.512411	183870000	56412000	67141000	60312000	6966300	4000200	1156000	1810100	0	0	0	0	3907300	1402300	1786000	718870	321530000	70568000	75420000	175540000	37415000	18777000	11222000	7416000
P33993;P33993-3;P33993-2;C9J8M6	DNA replication licensing factor MCM7	MCM7	32	27	22	22	21	24	27	MCM7	0	323.31	1.0652	0.70955	0.93965	0.69571	0.87731	0.5241	0.887375	0.81768	0.700705	-0.172384	-0.290392	-0.513121	4706600000	1663800000	1545800000	1496900000	3054400000	1442800000	548380000	1063200000	2578300000	931200000	765530000	881560000	1338500000	536710000	349370000	452430000	3846400000	1476100000	1115000000	1255200000	3002600000	1451600000	724500000	826500000
Q15758	Neutral amino acid transporter B(0)	SLC1A5	4	2	4	1	1	2	2	SLC1A5	0.00090009	5.7562	1.6018	0.35593	1.8998	0	1.1143	0.28629	0.978865	1.8998	0.700295	-0.0308182	0.925848	-0.513965	32799000	7483900	12737000	12578000	50726000	27572000	9457400	13697000	13329000	3092400	3492600	6743600	12432000	7105200	1881000	3445800	11157000	3377700	4298600	3480400	24708000	15053000	5047900	4606500
B4E2W0;P55084;F5GZQ3;B5MD38;C9JEY0;C9JE81;C9K0M0	Trifunctional enzyme subunit beta, mitochondrial;3-ketoacyl-CoA thiolase	HADHB	18	15	9	11	9	9	10	HADHB	0	40.852	1.3421	0.26493	1.1479	0.42943	1.0172	0.38255	0.803515	0.788665	0.699875	-0.315603	-0.342515	-0.514831	913630000	199170000	442490000	271970000	439230000	239390000	119910000	79924000	414070000	126370000	141540000	146160000	202250000	99918000	58741000	43595000	259860000	83520000	83766000	92574000	370600000	198810000	81805000	89985000
Q13148;Q13148-2;B1AKP7;G3V162;K7EJM5;K7EN94;Q13148-3;B4DJ45;K7EJ99;K7EL26	TAR DNA-binding protein 43	TARDBP	7	6	5	4	4	4	4	TARDBP	0	41.602	0.84659	0.57462	1.0454	0.55297	0.92542	0.47419	0.710605	0.799185	0.699805	-0.49288	-0.323399	-0.514975	647970000	219820000	232950000	195200000	779370000	377640000	165380000	236350000	209730000	73273000	57823000	78636000	411790000	179490000	133170000	99133000	375920000	127860000	127210000	120860000	522150000	262500000	136890000	122760000
Q5RKV6	Exosome complex component MTR3	EXOSC6	4	3	0	1	1	2	2	EXOSC6	0	7.9053	1.2864	0	0	0.26475	0.98331	0.41577	1.2864	0.26475	0.69954	0.363339	-1.9173	-0.515522	60220000	14867000	24780000	20573000	0	0	0	0	9262700	3176400	2397600	3688700	23786000	11475000	8493900	3816600	20303000	7943300	5619200	6740900	14419000	7643000	3652300	3124200
P62995-3;P62995;H7C2L4;H7BXF3	Transformer-2 protein homolog beta	TRA2B	7	4	5	3	5	2	4	TRA2B	0	10.531	1.1219	0.30584	1.4395	0.51391	0.96925	0.42768	0.71387	0.976705	0.698465	-0.486267	-0.0340052	-0.51774	286450000	72339000	145570000	68542000	277890000	145790000	81966000	50134000	32291000	10154000	6963200	15174000	144820000	63431000	42799000	38593000	25038000	8082800	8342900	8612700	187470000	96702000	45580000	45191000
F6RFD5;P60981;P60981-2	Destrin	DSTN	2	2	1	2	0	2	1	DSTN	0.00091743	6.0157	0.66444	0	1.0973	0	0.69787	0	0.66444	1.0973	0.69787	-0.589789	0.133958	-0.51897	127020000	47798000	39074000	40152000	33608000	12421000	6025300	15162000	50506000	16459000	16636000	17411000	0	0	0	0	54501000	21691000	16130000	16681000	50527000	19587000	14049000	16890000
P05455;E7ERC4;E9PGX9;E9PFL9	Lupus La protein	SSB	15	12	9	7	9	4	6	SSB	0	30.525	1.1661	0.19523	1.0779	0.21286	1.1179	0.27446	0.680665	0.64538	0.69618	-0.554983	-0.631779	-0.522468	556630000	139190000	251440000	166000000	672120000	417330000	165500000	89281000	152750000	55468000	40203000	57080000	399070000	237770000	87917000	73387000	105550000	35059000	33942000	36547000	315130000	185720000	75150000	54268000
P40939;H0YFD6;B4DYP2	Trifunctional enzyme subunit alpha, mitochondrial;Long-chain enoyl-CoA hydratase;Long chain 3-hydroxyacyl-CoA dehydrogenase	HADHA	22	22	6	13	7	18	11	HADHA	0	101.83	1.1116	0.31721	1.1355	0.44844	1.004	0.38751	0.714405	0.79197	0.695755	-0.485186	-0.336482	-0.523349	896970000	211300000	436930000	248750000	202260000	95187000	63130000	43940000	349290000	102640000	122500000	124150000	195410000	93412000	52245000	49753000	811780000	267830000	266810000	277150000	476400000	240920000	113950000	121530000
P36957;G3V3F0;B7ZAZ8;H0YJF9;G3V5M3;Q86SW4;B7Z5W8	Dihydrolipoyllysine-residue succinyltransferase component of 2-oxoglutarate dehydrogenase complex, mitochondrial	DLST	3	2	1	1	2	2	2	DLST	0.00084818	4.7686	1.1456	0	0	0.47637	1.0352	0.35509	1.1456	0.47637	0.695145	0.196103	-1.06985	-0.524614	42387000	13381000	15156000	13850000	15452000	7148200	3652700	4650900	3548900	1157200	989530	1402100	21591000	10683000	5609100	5298500	18937000	5746400	5907000	7283400	34715000	17569000	9561500	7583700
Q92499	ATP-dependent RNA helicase DDX1	DDX1	47	44	32	41	31	46	36	DDX1	0	323.31	1.6048	0.33676	1.2247	0.3943	1.0606	0.32747	0.97078	0.8095	0.694035	-0.0427837	-0.304897	-0.52692	36783000000	8779100000	14094000000	13910000000	9474500000	5057500000	2388400000	2028700000	13473000000	4384900000	3724200000	5364300000	4260500000	2313300000	1049400000	897790000	36013000000	11448000000	12505000000	12060000000	10813000000	5879600000	2746600000	2187000000
O75400-3;O75400;O75400-2;F5H578	Pre-mRNA-processing factor 40 homolog A	PRPF40A	4	1	2	0	1	0	2	PRPF40A	0.0088136	2.4225	0	0.34684	0	0	0	0.69401	0.34684	0	0.69401	-1.52766	#NUM!	-0.526972	6750100	0	0	6750100	44909000	17932000	20206000	6771700	0	0	0	0	13300000	4162600	6896300	2240600	0	0	0	0	25605000	11353000	5856400	8396200
P62280;M0QZC5;M0R1H5;M0R1H6	40S ribosomal protein S11	RPS11	15	13	12	12	13	12	12	RPS11	0	58.874	0.91574	0.28924	1.2176	0.3978	1.0239	0.36026	0.60249	0.8077	0.69208	-0.730991	-0.308109	-0.530989	4057100000	1274900000	1415600000	1366700000	2090000000	1130300000	605900000	353820000	1299100000	432080000	348360000	518670000	1889200000	868050000	532410000	488760000	1943500000	648380000	612380000	682770000	1860000000	1006500000	461070000	392410000
Q9H0D6;B4DZC3	5-3 exoribonuclease 2	XRN2	30	25	7	14	5	22	13	XRN2	0	116.12	1.5725	0.21423	1.2816	0.39451	1.1491	0.23504	0.893365	0.838055	0.69207	-0.162678	-0.254883	-0.53101	1440200000	375700000	522430000	542060000	202640000	113130000	56678000	32832000	447270000	154170000	102150000	190950000	106560000	53295000	25153000	28110000	1738600000	527120000	593520000	617960000	284070000	163380000	64860000	55832000
[truncated: 773 more rows]

## Sheet: Iso1
Accession Number	Gene Name	Peptides	Q-value	Score	Ratio
[truncated: 162 more rows]

[truncated: 5 more sheets: Iso2, Iso3, Peptides Iso1, Peptides Iso2, Peptides Iso3]
